# Supplementary material for: Quantifying the adaptive landscape of commensal gut bacteria using high-resolution lineage tracking
Source: Nat Commun. 2024 Feb 21;15:1605. doi: 10.1038/s41467-024-45792-0 (PMC10881964; doi:10.1038/s41467-024-45792-0)
Supplement: Supplementary file 5 — Supplementary Code 1 [file 41467_2024_45792_MOESM5_ESM.zip]

Archive with 83 entries (74 files):
- tnseq_adaptation_natcomm_fin/
- tnseq_adaptation_natcomm_fin/methods/
- __MACOSX/tnseq_adaptation_natcomm_fin/._methods
- tnseq_adaptation_natcomm_fin/README.md
- __MACOSX/tnseq_adaptation_natcomm_fin/._README.md
- tnseq_adaptation_natcomm_fin/scripts/
- tnseq_adaptation_natcomm_fin/data/
- tnseq_adaptation_natcomm_fin/plots/
- tnseq_adaptation_natcomm_fin/methods/.DS_Store
- __MACOSX/tnseq_adaptation_natcomm_fin/methods/._.DS_Store
- tnseq_adaptation_natcomm_fin/methods/config.py
- tnseq_adaptation_natcomm_fin/methods/__init__.py
- tnseq_adaptation_natcomm_fin/methods/fitness_profiling.py
- tnseq_adaptation_natcomm_fin/methods/__pycache__/
- __MACOSX/tnseq_adaptation_natcomm_fin/methods/.___pycache__
- tnseq_adaptation_natcomm_fin/methods/ax_methods.py
- __MACOSX/tnseq_adaptation_natcomm_fin/methods/._ax_methods.py
- tnseq_adaptation_natcomm_fin/methods/shared.py
- tnseq_adaptation_natcomm_fin/methods/.ipynb_checkpoints/
- __MACOSX/tnseq_adaptation_natcomm_fin/methods/._.ipynb_checkpoints
- tnseq_adaptation_natcomm_fin/methods/sim_barcodes.py
- __MACOSX/tnseq_adaptation_natcomm_fin/methods/._sim_barcodes.py
- tnseq_adaptation_natcomm_fin/scripts/fig3_jdfe.py
- __MACOSX/tnseq_adaptation_natcomm_fin/scripts/._fig3_jdfe.py
- tnseq_adaptation_natcomm_fin/scripts/.DS_Store
- __MACOSX/tnseq_adaptation_natcomm_fin/scripts/._.DS_Store
- tnseq_adaptation_natcomm_fin/scripts/fig1_muller_and_transition.py
- tnseq_adaptation_natcomm_fin/scripts/sfig2_sim_crossvalidation.py
- tnseq_adaptation_natcomm_fin/scripts/generate_fig4_data.py
- tnseq_adaptation_natcomm_fin/scripts/sfig14_BtVPI_gene_like_profiles.py
- __MACOSX/tnseq_adaptation_natcomm_fin/scripts/._sfig14_BtVPI_gene_like_profiles.py
- tnseq_adaptation_natcomm_fin/scripts/sfig15_novel_fitness_profiles.py
- tnseq_adaptation_natcomm_fin/scripts/sfig10_crossvalidate_410_tradeoffs.py
- tnseq_adaptation_natcomm_fin/scripts/fig4_fitness_profiling.py
- tnseq_adaptation_natcomm_fin/scripts/generate_fitness_profile_data.py
- tnseq_adaptation_natcomm_fin/scripts/sfig6_rank_order_full_dfe.py
- tnseq_adaptation_natcomm_fin/scripts/sfig8_vitro_BWH2_rank_order.py
- tnseq_adaptation_natcomm_fin/scripts/sfig5_rank_order_all_bac.py
- tnseq_adaptation_natcomm_fin/scripts/sfig13_isolate_sampling.ipynb
- tnseq_adaptation_natcomm_fin/scripts/sfig7_04_rank_order_switch_diets.py
- tnseq_adaptation_natcomm_fin/scripts/fig2_pervasive_selection.py
- tnseq_adaptation_natcomm_fin/scripts/sfig4_rank_order_slices.py
- tnseq_adaptation_natcomm_fin/scripts/fig5_denovo_and_drift.ipynb
- tnseq_adaptation_natcomm_fin/scripts/sfig1_day16_lineages_vs_gene_complement.py
- tnseq_adaptation_natcomm_fin/scripts/make_txt_data_files.py
- tnseq_adaptation_natcomm_fin/scripts/sfig11_library_creation_tradeoffs.py
- tnseq_adaptation_natcomm_fin/scripts/sfig12_envt_average_410_tradeoffs.py
- tnseq_adaptation_natcomm_fin/scripts/sfig3_adaptive_lineage_vs_Wu_gene.py
- tnseq_adaptation_natcomm_fin/scripts/make_pickled_data_files.py
- tnseq_adaptation_natcomm_fin/scripts/sfig9_410_correlation_plots.py
- tnseq_adaptation_natcomm_fin/scripts/fit_indices_dict.pkl
- tnseq_adaptation_natcomm_fin/data/.DS_Store
- __MACOSX/tnseq_adaptation_natcomm_fin/data/._.DS_Store
- tnseq_adaptation_natcomm_fin/data/unzipped_data/
- tnseq_adaptation_natcomm_fin/data/data/
- __MACOSX/tnseq_adaptation_natcomm_fin/data/._data
- tnseq_adaptation_natcomm_fin/plots/.DS_Store
- __MACOSX/tnseq_adaptation_natcomm_fin/plots/._.DS_Store
- tnseq_adaptation_natcomm_fin/plots/fig2_schematic.png
- __MACOSX/tnseq_adaptation_natcomm_fin/plots/._fig2_schematic.png
- tnseq_adaptation_natcomm_fin/plots/fig5_drift_schematic.png
- __MACOSX/tnseq_adaptation_natcomm_fin/plots/._fig5_drift_schematic.png
- tnseq_adaptation_natcomm_fin/plots/fig4_schematic.png
- __MACOSX/tnseq_adaptation_natcomm_fin/plots/._fig4_schematic.png
- tnseq_adaptation_natcomm_fin/plots/lineage_schematic.png
- tnseq_adaptation_natcomm_fin/methods/__pycache__/__init__.cpython-39.pyc
- tnseq_adaptation_natcomm_fin/methods/__pycache__/fitness_profiling.cpython-39.pyc
- tnseq_adaptation_natcomm_fin/methods/__pycache__/sim_barcodes.cpython-37.pyc
- __MACOSX/tnseq_adaptation_natcomm_fin/methods/__pycache__/._sim_barcodes.cpython-37.pyc
- tnseq_adaptation_natcomm_fin/methods/__pycache__/shared.cpython-39.pyc
- tnseq_adaptation_natcomm_fin/methods/__pycache__/ax_methods.cpython-39.pyc
- tnseq_adaptation_natcomm_fin/methods/__pycache__/config.cpython-39.pyc
- tnseq_adaptation_natcomm_fin/methods/__pycache__/ax_methods.cpython-37.pyc
- __MACOSX/tnseq_adaptation_natcomm_fin/methods/__pycache__/._ax_methods.cpython-37.pyc
- tnseq_adaptation_natcomm_fin/methods/__pycache__/sim_barcodes.cpython-39.pyc
- tnseq_adaptation_natcomm_fin/methods/.ipynb_checkpoints/ax_methods-checkpoint.py
- __MACOSX/tnseq_adaptation_natcomm_fin/methods/.ipynb_checkpoints/._ax_methods-checkpoint.py
- tnseq_adaptation_natcomm_fin/data/unzipped_data/.DS_Store
- __MACOSX/tnseq_adaptation_natcomm_fin/data/unzipped_data/._.DS_Store
- tnseq_adaptation_natcomm_fin/data/unzipped_data/data_zip.zip
- __MACOSX/tnseq_adaptation_natcomm_fin/data/unzipped_data/._data_zip.zip
- tnseq_adaptation_natcomm_fin/data/data/.DS_Store
- __MACOSX/tnseq_adaptation_natcomm_fin/data/data/._.DS_Store
