# Supplementary material for: Quantifying the adaptive landscape of commensal gut bacteria using high-resolution lineage tracking
Source: Nat Commun. 2024 Feb 21;15:1605. doi: 10.1038/s41467-024-45792-0 (PMC10881964; doi:10.1038/s41467-024-45792-0)
Supplement: Supplementary file 5 — Supplementary Code 1 [file 41467_2024_45792_MOESM5_ESM.zip › tnseq_adaptation_natcomm_fin/README.md]

# adaptation_tnseq
Scripts to generate plots in ["Quantifying the adaptive landscape of commensal gut shared.BACTERIA using high-resolution lineage tracking"](https://www.biorxiv.org/content/10.1101/2022.05.13.491573v1) (Wong and Good, bioRxiv, 2022).

Python distribution: Python v3.9.7

Required libraries: 
- matplotlib v3.5.0, 
- numpy v1.20.3, 
- pickle v0.7.5, 
- scipy v1.9.1,
- scikit-learn v1.1.1
- BioPython
- pycircos

From installation, fully producing all plots should take <~30 minutes. However, some intermediate data files are large, and will require ~1.5 GB of disk space, and (similar amounts of RAM)
To generate all plots, unzip "pickled_data" in data/folder/

1) Unzip data in data/ (after, should contain files like: "BWH2_read_arrays.txt")
2) From {project_root}, run "python scripts/make_pickled_data_files.py"
3) Almost all individual plots (except Figs 4, S13, S14) may now be generated by running "python scripts/fig*.py", and should take <1 minute to run
4) Some scripts nominally rely on output of previous plot scripts---in particular, "fig1_muller_and_transition.py". But these are small files that are supplied in data.
5) If some script fails, because some "*.pkl" file is not found, try running fig1_muller_and_transition.py
6) Making Figs 4. S13,S14 --- "fitness profiling" plots ---require large intermediate files: run "python generate_fitness_profile_data.py" to generate, then "generate_fig4_data.py".
7) Then execute scripts (which both take >1 minute to run): fig4A_sfig13_fitness_profiling_gene_ko_clusters.py, fig4B_sfig14_fitness_profiling_novel_clusters.py
