# Supplementary material for: Quantifying the adaptive landscape of commensal gut bacteria using high-resolution lineage tracking
Source: Nat Commun. 2024 Feb 21;15:1605. doi: 10.1038/s41467-024-45792-0 (PMC10881964; doi:10.1038/s41467-024-45792-0)
Supplement: Supplementary file 5 — Supplementary Code 1 [file 41467_2024_45792_MOESM5_ESM.zip › tnseq_adaptation_natcomm_fin/methods/ax_methods.py]

import matplotlib as mpl

def turn_off_ax(ax):
    ax.spines['top'].set_color('none')
    ax.spines['bottom'].set_color('none')
    ax.spines['left'].set_color('none')
    ax.spines['right'].set_color('none')
    ax.tick_params(labelcolor='w', top=False, bottom=False, left=False, right=False)

def make_marker_obj(**kwargs):
    return mpl.lines.Line2D((0, 0), (0, 0), **kwargs)
