# Supplementary material for: Quantifying the adaptive landscape of commensal gut bacteria using high-resolution lineage tracking
Source: Nat Commun. 2024 Feb 21;15:1605. doi: 10.1038/s41467-024-45792-0 (PMC10881964; doi:10.1038/s41467-024-45792-0)
Supplement: Supplementary file 5 — Supplementary Code 1 [file 41467_2024_45792_MOESM5_ESM.zip › tnseq_adaptation_natcomm_fin/scripts/fig1_muller_and_transition.py]

import matplotlib.pyplot as plt

root_name = 'tnseq_adaptation'
import os, sys  ## make sure path to root of project directory
cwd = os.getcwd(); directory_root = cwd[:cwd.index(root_name)+len(root_name)]
sys.path.insert(0, directory_root)
from methods.config import * #includes matplotlib, matplotlib.pyplot, numpy, pickle
import methods.ax_methods as ax_methods
import methods.shared as shared

def find_shared_biggest_indices(num_lineages=10):
    big_barcode_indices = {bac: {diet: [] for diet in ['HF', 'LF', 'HLH', 'LHL']} for bac in shared.BACTERIA}
    for bac in shared.BACTERIA:
        for diet in ['HF', 'LF', 'HLH', 'LHL']:
            mice = diet_mice_map[diet]
            row_ids = shared.bac_row_ids[bac]
            notWu = shared.bac_nonwu_indices[bac]
            read_array = shared.bac_read_arrays[bac][:, notWu]

            mice_reads = read_array[[row_ids[(mouse, 16)] for mouse in mice]].sum(axis=0)
            mice_freqs = mice_reads / mice_reads.sum()
            sorted_indices = np.argsort(mice_freqs)[::-1]

            mouse_reads = read_array[[row_ids[(mouse, 16)] for mouse in mice]]
            mouse_freqs = np.einsum('ij, i->ij', mouse_reads, mouse_reads.sum(axis=1) ** -1.)

            topX = []
            for index in sorted_indices:
                mouse_bool = ((mouse_freqs[:, index] > 1e-3).sum() > 1)
                if mouse_bool:
                    topX.append(index)
                if len(topX) == num_lineages:
                    break
            big_barcode_indices[bac][diet] = topX
    return big_barcode_indices

def find_individual_biggest_indices(mice, num_lineages=10):
    big_barcode_indices = {bac: {} for bac in BACTERIA}
    for bac in BACTERIA:
        row_ids = shared.bac_row_ids[bac]
        notWu = shared.bac_nonwu_indices[bac]
        read_array =shared.bac_read_arrays[bac][:, notWu]

        for mouse in mice:
            mouse_reads = read_array[[row_ids[(mouse, day)] for day in days]]
            mouse_freqs = np.einsum('ij, i->ij', mouse_reads, mouse_reads.sum(axis=1) ** -1.)

            indices = np.argsort(mouse_freqs[-1])[-num_lineages:]

            big_barcode_indices[bac][mouse] = list(indices)
    return big_barcode_indices

def make_muller_freqs(bac, mouse, indices, cmap):
    row_ids = shared.bac_row_ids[bac]
    notWu = shared.bac_nonwu_indices[bac]
    read_array = shared.bac_read_arrays[bac][:, notWu]

    big_indices = list(indices)

    day0_reads = read_array[0]
    day0_freqs = (day0_reads / day0_reads.sum())[big_indices]
    day0_freqs = list(day0_freqs) + [1 - np.sum(day0_freqs)]

    freqs = [day0_freqs]
    for day in days:
        mouse_reads = read_array[row_ids[(mouse, day)]]
        mouse_freqs = mouse_reads / mouse_reads.sum()
        big_barcode_freqs = mouse_freqs[big_indices]

        coarse_grained_freqs = list(big_barcode_freqs) + [1 - np.sum(big_barcode_freqs)]
        freqs.append(coarse_grained_freqs)

    freqs = np.array(freqs)
    # sort on day 16 freqs
    day16_sorted = np.argsort(freqs[-1][:-1])[::-1]
    freqs[:, :-1] = freqs[:, :-1][:, day16_sorted]

    sorted_cmap = cmap[day16_sorted]
    return freqs, sorted_cmap

def muller_plot(ax, times, freqs, colors):
    """ freqs has dimensions of (time, bc freq).
     times and freqs.shape[0] should have same dimension. """
    cum_freqs = np.cumsum(freqs, axis=1)

    ax.fill_between(times, np.zeros(len(times)), cum_freqs[:, 0], color=colors[0])

    for i in range(freqs.shape[1] - 2):
        ax.fill_between(times, cum_freqs[:, i], cum_freqs[:, i + 1], color=colors[i])
    ax.fill_between(times, cum_freqs[:, freqs.shape[1] - 2], cum_freqs[:, freqs.shape[1] - 1], color='lightgrey')

def plot_transition_curve(ax, bac, mice, input_rep, day, target_read_range):
    row_ids = shared.bac_row_ids[bac]
    notWu = shared.bac_nonwu_indices[bac]
    input_array = shared.bac_input_arrays[bac][:, notWu]
    read_array = shared.bac_read_arrays[bac][:, notWu]

    null_reads = input_array[input_rep]
    day0_reads = read_array[0] - null_reads
    day0_freqs = day0_reads / day0_reads.sum()

    ## null_distribution
    null_indices = (day0_freqs * null_reads.sum() > target_read_range[0]) * (
                day0_freqs * null_reads.sum() < target_read_range[1])
    read_density = np.bincount(null_reads[null_indices])
    read_density = read_density / read_density.sum()
    # ax.axvspan(target_read_range[0], target_read_range[1], color='black', alpha=0.7, lw=0)
    ax.fill_between(np.arange(read_density.shape[0]), read_density, color='lightgrey', alpha=0.9, lw=0)
    
    for mouse in mice:
        mouse_reads = read_array[row_ids[(mouse, day)]]
        mouse_indices = (day0_freqs * mouse_reads.sum() > target_read_range[0]) * (
                    day0_freqs * mouse_reads.sum() < target_read_range[1])
        read_density = np.bincount(mouse_reads[mouse_indices])
        print(f'Species: {bac}, Mouse: {mouse}, Num lineages in range: {len(mouse_reads[mouse_indices])}')
        read_density = read_density / read_density.sum()
        ax.plot(np.arange(read_density.shape[0]), read_density, color=DIET_COLORS[mouse2diet[mouse]])

diet_formal_names = {'HF':'HF/HS', 'LF':'LF/HPP', 'HLH':'HLH', 'LHL':'LHL'}
diet_colors = {'HF':DIET_COLORS['HF'], 'LF':DIET_COLORS['LF'], 'HLH':'deeppink', 'LHL':'darkviolet'}
muller_ax_indices = {0: '$\\bf{c}$', 1: '$\\bf{d}$', 2: '$\\bf{e}$', 3: '$\\bf{f}$'}
example_ax_indices = {0: '$\\bf{g}$', 1: '$\\bf{h}$', 2: '$\\bf{i}$'}
transition_ax_indices = {0: '$\\bf{i}$', 1: '$\\bf{j}$', 2: '$\\bf{k}$', 3: '$\\bf{l}$'}
diet_cmaps = {'HF': 'Oranges', 'LF': 'Blues', 'HLH': 'PuRd', 'LHL': 'BuPu'}
muller_mice = [[16, 19], [11, 12], [1, 2], [6, 7]]


def make_fig1(fig, outer, highlight_barcodes):
    ### SCHEMATICS
    if 'schematics' != 'include':
        # experiment schematic
        lineage_schematic_ax = fig.add_subplot(outer[0, 0])
        # im = mpl.image.imread(f'{plot_dir}/lineage_schematic.png')
        # lineage_schematic_ax.imshow(im)
        ax_methods.turn_off_ax(lineage_schematic_ax)
        # lineage_schematic_ax.set_xticks([])
        # lineage_schematic_ax.set_yticks([])
        lineage_schematic_ax.text(-0.25, 1.00, '$\\bf{a}$', fontsize=8, transform=lineage_schematic_ax.transAxes)

        num_lineages_ax = fig.add_subplot(outer[3, 0])
        ax_methods.turn_off_ax(num_lineages_ax)
        num_lineages_ax.text(-0.25, 1.10, '$\\bf{b}$', fontsize=8, transform=num_lineages_ax.transAxes)

        # branching process picture
        bp_schematic_ax = fig.add_subplot(outer[5, 0])
        ax_methods.turn_off_ax(bp_schematic_ax)
        # im = mpl.image.imread(f'{plot_dir}/bp_schematic.png')
        # num_rows, num_cols = im.data.shape[:-1]
        # bp_schematic_ax.imshow(im)  # , extent=(-0.5, 1.5*num_cols, 1.3*num_rows, -2*num_rows))
        # bp_schematic_ax.set_xticks([])
        # bp_schematic_ax.set_yticks([])
        bp_schematic_ax.text(-0.25, 1.00, '$\\bf{h}$', fontsize=8, transform=bp_schematic_ax.transAxes)

    num_ax = fig.add_subplot(outer[3, 0])
    for b, bac in enumerate(['BWH2', 'BtVPI', 'Bovatus', 'Bt7330']):
        total_lineages = shared.bac_read_arrays[bac].shape[1] / 10 ** 3.
        kept_lineages = shared.bac_nonwu_indices[bac]
        num_kept = len(kept_lineages) / 10 ** 3.

        if b == 0:
            label1, label2 = 'Excluded', 'Included'
        else:
            label1, label2 = '', ''
        num_ax.bar([b], [total_lineages], width=0.6, color=['grey'],
                   label=label1)
        num_ax.bar([b], [num_kept], width=0.6, color=['green'],
                   label=label2)

    num_ax.legend(ncol=2, loc=(-0.05, 1.00), frameon=False, fontsize=5, columnspacing=1)
    num_ax.set_xticks(range(0, 4))
    num_ax.set_xticklabels([shared.BAC_FORMAL_NAMES[bac] for bac in ['BWH2', 'BtVPI', 'Bovatus', 'Bt7330']],
                           fontsize=6)
    num_ax.set_ylabel('Tn lineages\n[thousands]', fontsize=6)
    num_ax.set_yticks([0, 50, 100, 150, 200])
    num_ax.set_yticklabels([0, 50, 100, 150, 200], fontsize=5)
    num_ax.set_ylim(0, 210)

    if 'muller plots' != 'include':
        muller_group_ax = fig.add_subplot(outer[0, 2:])
        muller_group_ax.set_xlabel('Day', fontsize=8, labelpad=2)
        muller_group_ax.set_ylabel('Lineage frequency', labelpad=-1, fontsize=8)
        ax_methods.turn_off_ax(muller_group_ax)

        for b, bac in enumerate(ordered_bac_lst):
            muller_gs = mpl.gridspec.GridSpecFromSubplotSpec(4, 2, subplot_spec=outer[0, b + 2], hspace=0, wspace=0)

            muller_ax = fig.add_subplot(muller_gs[:])

            ax_methods.turn_off_ax(muller_ax)
            muller_axes = {}
            muller_ax.set_title(BAC_FORMAL_NAMES[bac], fontsize=8, pad=2)
            muller_ax.set_yticks([])

            for row, mice in enumerate(muller_mice):
                diet = mouse2diet[mice[0]]
                indices = rnd.permutation(list(set(np.ravel([highlight_barcodes[bac][mouse] for mouse in mice]))))

                cmap = plt.cm.get_cmap(diet_cmaps[diet])  # color by diet
                pooled_cmap = rnd.permutation(list(iter(cmap(np.linspace(0, 1, len(indices))))))
                pooled_cmap = {index: pooled_cmap[i] for i, index in enumerate(indices)}

                for col, mouse in enumerate(mice):
                    ax = fig.add_subplot(muller_gs[row, col])
                    muller_axes[(row, col)] = ax

                    indices = highlight_barcodes[bac][mouse]
                    cmap = np.array([pooled_cmap[index] for index in indices])

                    muller_freqs, cmap = make_muller_freqs(bac, mouse, indices, cmap)
                    muller_plot(ax, [0] + days, muller_freqs, cmap)

                    if 'format muller plot':
                        ax.tick_params(axis='x', direction='out')
                        ax.set_xlim(0, 16)
                        ax.set_xticks([0, 4, 10, 16])
                        ax.set_ylim(0, 1)
                        ax.set_yticks([0, 0.25, 0.5, 0.75, 1])
                        ax.set_yticklabels((ax.get_yticks() * 100).astype(int))
                        if row == 3 and col == 0:
                            ax.set_xticklabels([0, 4, 10, 16])
                            ax.set_yticklabels(['0', '', '.5', '', '1'])
                        if col == 1 or row < 3:
                            ax.set_yticklabels([])
                            ax.set_xticklabels([])
                        if row < 3:
                            ax.set_xticks([])
                        if row == 0 and col == 0:
                            ax.text(-0.25, 1.05, muller_ax_indices[b], fontsize=8, zorder=100,
                                    transform=ax.transAxes)

                        if bac == 'Bt7330' and col == 1:
                            ax.yaxis.set_label_position("right")
                            ax.set_ylabel(diet_formal_names[diet], labelpad=6, rotation = -90, color=diet_colors[diet], fontsize=6)

                        # if bac == 'BWH2' and row == 3 and col == 0:
                        #     ax.set_xlabel('Days', fontsize=8, labelpad=3)
                        # if bac == 'BWH2' and col == 0:
                            # ax.text(0.5, 0.75, diet_formal_names[diet], color=diet_colors[diet], fontsize=5, transform=ax.transAxes, ha='center')

    if 'transition curves' != 'include':
        transition_group_ax = fig.add_subplot(outer[5, 2:])
        transition_group_ax.set_xlabel('Lineage counts at day 4', fontsize=8, labelpad=0)
        transition_group_ax.set_ylabel('Frac. of lineages', fontsize=8, labelpad=-5)
        ax_methods.turn_off_ax(transition_group_ax)

        for b, bac in enumerate(ordered_bac_lst):
            transition_gs = mpl.gridspec.GridSpecFromSubplotSpec(1, 1, subplot_spec=outer[5, b + 2])
            ax = fig.add_subplot(transition_gs[0])
            plot_transition_curve(ax, bac, np.ravel(np.array(muller_mice)[[0,-1]]), input_rep, transition_day, expected_reads)

            if 'format transition curves':
                # ax.set_title(BAC_FORMAL_NAMES[bac], fontsize=8)
                ax.set_xlim(0, 40)
                ax.set_ylim(0, 0.12)
                # ax.set_yticks([0, 0.05, 0.1])
                ax.set_yticks([])
                ax.text(0.07, 0.85, transition_ax_indices[b], fontsize=8, transform=ax.transAxes)
                ax.text(0.96, 0.88, BAC_FORMAL_NAMES[bac], transform=ax.transAxes, fontsize=8,
                        horizontalalignment='right')

                if b == 0:
                    markers = [plt.Line2D((0,), (0,), color='lightgrey', lw=2.5),
                               plt.Line2D((0,), (0,), color=DIET_COLORS['LF']),
                               plt.Line2D((0,), (0,), color=DIET_COLORS['HF'])]
                    ax.legend(markers, ['Null', 'LF/HPP', 'HF/HS'], loc=(0.42, 0.55), fontsize=4.5, frameon=False)

    if 'example_tn_vs_gene' != 'include':
        example_bac = 'BtVPI'
        row_ids = shared.bac_row_ids[example_bac]
        # print(row_ids)
        notWu = shared.bac_nonwu_indices[example_bac]
        read_array = shared.bac_read_arrays[example_bac]
        read_depth = shared.bac_read_arrays[example_bac][:, notWu].sum(axis=1)

        # highlight_lineages = [7185, 85180, 115791] # including Wu  115791, 104164, 22619,88498, 12964, 55827, 80399, 74019  85180
        highlight_lineages = [7224, 85180, 115791]  # including Wu
        example_gene_ax = fig.add_subplot(outer[3, 2])
        example_novel_ax = fig.add_subplot(outer[3, 3])
        example_novel_ax2 = fig.add_subplot(outer[3, 4])

        for col, [ax, lineage, example_mice] in enumerate(zip([example_gene_ax, example_novel_ax, example_novel_ax2],
                                            highlight_lineages,
                                            [[6], [6], [6]])):

            lineage_position = shared.bac_lineage_positions[example_bac][lineage]
            gene = shared.bac_lineage_gene_map[example_bac][lineage_position][0]
            # gene = 'BT0238'
            gene_indices = shared.bac_gene_meta_dict[example_bac][gene]['indices']
            gene_positions = shared.bac_gene_meta_dict[example_bac][gene]['positions']
            gene_coords = shared.bac_gene_meta_dict[example_bac][gene]['coords']
            # print(gene_indices, gene_positions, gene_coords)


            gene_day0_freqs = read_array[0, gene_indices] /  read_depth[0]
            z = np.argmax(gene_day0_freqs)
            z = np.where(np.array(gene_indices) == lineage)[0][0]

            pseudocount = 0
            for mouse in example_mice:
                mouse_rows = [0] + [row_ids[(mouse, day)] for day in [4, 10, 16]]
                mouse_focal_lineage_freqs = (read_array[mouse_rows][:, gene_indices][:, z] + pseudocount) / read_depth[mouse_rows]

                notZ = np.full(len(gene_indices), True)
                notZ[z] = False
                mouse_nonfocal_freqs =  np.einsum('ij, i->ij', (read_array[mouse_rows][:, gene_indices][:, notZ] + pseudocount), read_depth[mouse_rows]**-1.)
                mouse_gene_freqs = mouse_nonfocal_freqs.sum(axis=1)


                all_days = np.array([0,4,10,16])
                ax.plot(all_days, mouse_focal_lineage_freqs, color=DIET_COLORS['HF'], lw=1.5, label='Adaptive lineage', zorder=100)

                for i, lin_freqs in enumerate(mouse_nonfocal_freqs.transpose()):
                    label = 'Other lineages' if i == 0 else ''
                    if lin_freqs[-1] > 0:
                        ax.plot(all_days[lin_freqs > 0], lin_freqs[lin_freqs > 0], color='grey', lw=0.3, alpha=0.5, label=label)
                    elif lin_freqs[-2] > 0:
                        lin_freqs[-1] = 1e-8
                        ax.plot(all_days[lin_freqs > 0], lin_freqs[lin_freqs > 0], color='grey', lw=0.3, alpha=0.5, label=label)
                    elif lin_freqs[-3] > 0:
                        lin_freqs[-2] = 1e-8
                        ax.plot(all_days[lin_freqs > 0], lin_freqs[lin_freqs > 0], color='grey', lw=0.3, alpha=0.5, label=label)
                    elif lin_freqs[-4] > 0:
                        lin_freqs[-3] = 1e-8
                        ax.plot(all_days[lin_freqs > 0], lin_freqs[lin_freqs > 0], color='grey', lw=0.3, alpha=0.5, label=label)

                ax.plot(all_days[mouse_gene_freqs > 0], mouse_gene_freqs[mouse_gene_freqs > 0], color='black',
                        lw=1.5, label='Sum of\nother lineages', linestyle='dashed', zorder=99)


            ax.set_yscale('log')
            ax.set_xticks([0, 4, 10, 16])
            ax.set_ylim(8*10**-8, 2*10**-1)
            # ax.set_yticks([10**-6, 10**-5, 10**-4, 10**-3, 10**-2])
            ax.set_yticks([10 ** -6,  10 ** -4,  10 ** -2])
            # ax.xaxis.tick_top()
            # ax.set_title(rf"{gene}", fontsize=7, pad=-5, fontstyle='italic')
            ax.text(0.5, 1.01, f"{gene}", fontsize=7, ha='center', va='bottom', transform=ax.transAxes, fontstyle='italic')

            if col == 0:
                ax.text(-0.55, 1.05, example_ax_indices[col], fontsize=8, zorder=100,
                        transform=ax.transAxes)

            if col > 0:
                ax.set_yticklabels([])
            if col == 2:
                # ax.set_title(gene, fontsize=5)
                # ax.text(1.2, 0.9, f'Lineages in {gene}', transform = ax.transAxes, ha='left', va='top', fontsize=5)
                # ax.legend(loc=(1.15, -0.05), frameon=False, title=f'Lineages in {gene}', title_fontsize=6, fontsize=5.5)
                ax.legend(loc=(1.15, -0.05), frameon=False, title=f'Tn lineages in gene', title_fontsize=6, fontsize=5.5)
            if col == 0:
                # ax.set_title(gene, fontsize=5)
                # ax.text(-0.4, 0.9, f'Lineages in {gene}', transform = ax.transAxes, ha='right', va='top', fontsize=5)
                # ax.legend(loc=(-1.65, -0.05), frameon=False, title=f'Lineages in {gene}', title_fontsize=6, fontsize=5.5)
                ax.set_ylabel('Freq. in\nHF/HS mouse', fontsize=6, labelpad=-0.5)
            if col == 1:
                ax.set_xlabel('Day', fontsize=6, labelpad=+1)


if __name__ == '__main__':
    ordered_bac_lst = ['BWH2', 'BtVPI', 'Bovatus', 'Bt7330']
    transition_day = 4
    expected_reads = [10, 15]
    input_rep = 0

    fig = plt.figure(figsize=(6.5, 4.25))

    outer = mpl.gridspec.GridSpec(nrows=6, ncols=len(ordered_bac_lst) + 2, width_ratios=[1.35, 0.4, 1, 1, 1, 1],
                                  height_ratios=[2.25, 0.15, 0.1, 1, 0.2, 1.8], figure=fig)

    highlight_indices = find_individual_biggest_indices([1,2,3,5,6,7,8,9,10,11,12,13,15,16,18,19], 10) #ALL MICE

    notWu_index_to_all_index = {i: idx for i, idx in enumerate(shared.bac_nonwu_indices['BtVPI'])}
    # for idx in highlight_indices['BtVPI'][6]:
    #     print(idx, notWu_index_to_all_index[idx])
    shared_big_indices = find_shared_biggest_indices(10)
    make_fig1(fig, outer, highlight_indices)

    fig.savefig(f'{plot_dir}/fig1.pdf', transparent=True, dpi=500)

    with open(f'{data_dir}/shared_10biggest_indices.pkl', 'wb') as f:
        pickle.dump(shared_big_indices, f)

    with open(f'{data_dir}/individual_10biggest_indices.pkl', 'wb') as f:
        pickle.dump(highlight_indices, f)
