# Supplementary material for: Quantifying the adaptive landscape of commensal gut bacteria using high-resolution lineage tracking
Source: Nat Commun. 2024 Feb 21;15:1605. doi: 10.1038/s41467-024-45792-0 (PMC10881964; doi:10.1038/s41467-024-45792-0)
Supplement: Supplementary file 5 — Supplementary Code 1 [file 41467_2024_45792_MOESM5_ESM.zip › tnseq_adaptation_natcomm_fin/scripts/generate_fig4_data.py]

root_name = 'tnseq_adaptation'
import os, sys  ## make sure path to root of project directory
cwd = os.getcwd(); directory_root = cwd[:cwd.index(root_name)+len(root_name)]
sys.path.insert(0, directory_root)
from methods.config import *

import matplotlib as mpl
import matplotlib.pyplot as plt
if True:
    mpl.rcParams['lines.linewidth'] = 0.75
    mpl.rcParams['font.family'] = 'Helvetica'
    mpl.rcParams['font.size'] = 8
    mpl.rcParams['savefig.bbox'] = 'tight'
    mpl.rcParams['savefig.pad_inches'] = 0.05
    mpl.rcParams['savefig.dpi'] = 300
    mpl.rcParams['xtick.direction'] = 'in'
    mpl.rcParams['ytick.direction'] = 'in'
    mpl.rcParams['xtick.labelsize'] = 6
    mpl.rcParams['ytick.labelsize'] = 6
    mpl.rcParams['figure.facecolor'] = (1,1,1,1) #white
    mpl.rcParams['figure.edgecolor'] = (1,1,1,1) #white
    mpl.rcParams['axes.titlesize'] = 10
    mpl.rcParams['legend.fontsize'] = 6
import methods.ax_methods as ax_methods
import methods.fitness_profiling as fp
import methods.shared as shared
import numpy as np; rnd = np.random.default_rng()
import pickle
np.seterr(invalid='ignore')
np.seterr(all='ignore')
from sklearn.cluster import AgglomerativeClustering as AgClustering

import Bio.SeqIO as SeqIO
import pycircos

def get_profile_data(bac):
    with open(f'{data_dir}/{bac}_fitness_profiling_data.pkl', 'rb') as f:
        fitness_profiling_data = pickle.load(f)

    gene_average_profiles = fitness_profiling_data['gene_profile_data']
    gene_S1_profiles = fitness_profiling_data['gene_profile_S1_data']
    gene_S2_profiles = fitness_profiling_data['gene_profile_S2_data']
    gene_replicate_profiles = fitness_profiling_data['gene_profile_replicate_data']
    gene_profile_data = [gene_average_profiles, gene_S1_profiles, gene_S2_profiles, gene_replicate_profiles]

    lineage_average_profiles = fitness_profiling_data['lineage_profile_data']
    lineage_S1_profiles = fitness_profiling_data['lineage_profile_S1_data']
    lineage_S2_profiles = fitness_profiling_data['lineage_profile_S2_data']
    lineage_profile_data = [lineage_average_profiles, lineage_S1_profiles, lineage_S2_profiles]

    all_freq_arrays = fitness_profiling_data['all_freq_arrays']
    S1_freq_arrays = fitness_profiling_data['S1_freq_arrays']
    S2_freq_arrays = fitness_profiling_data['S2_freq_arrays']

    freq_data = [all_freq_arrays, S1_freq_arrays, S2_freq_arrays]
    # [f0_arr, D0_arr, f1_arr, D1_arr] = all_freq_arrays
    # [S1_f0_arr, S1_D0_arr, S1_f1_arr, S1_D1_arr] = S1_freq_arrays
    # [S2_f0_arr, S2_D0_arr, S2_f1_arr, S2_D1_arr] = S1_freq_arrays

    return gene_profile_data, lineage_profile_data, freq_data

## functions for finding gene-like clusters
def specify_candidate_lineages(bac, lineage_profile_data):
    """
    Get data (indices, positions, fitness profiles) for lineages that are "well-measured"
    """
    lineage_average_profiles, lineage_S1_profiles, lineage_S2_profiles = lineage_profile_data

    candidate_indices = []
    candidate_positions = []
    for i, (prof, n_rep) in enumerate(zip(lineage_average_profiles[0], lineage_average_profiles[2])):
        if (n_rep > 0).sum() >= len(n_rep): # only require that measured across all environments
            candidate_indices.append(i)
            position = shared.bac_lineage_positions[bac][i]
            candidate_positions.append(position)

    candidate_indices = np.array(candidate_indices)
    candidate_positions = np.array(candidate_positions)
    candidate_profiles = np.array([lineage_average_profiles[0, index] for index in candidate_indices])
    candidate_S1_profiles = np.array([lineage_S1_profiles[0, index] for index in candidate_indices])
    candidate_S2_profiles = np.array([lineage_S2_profiles[0, index] for index in candidate_indices])

    candidate_data = [candidate_indices, candidate_positions, candidate_profiles, candidate_S1_profiles, candidate_S2_profiles]

    return candidate_data

def remove_lineages_in_same_gene(bac, lineages_in_cluster, ignore_score=2):
    ''' lineages_in_cluster = list of [(index, position, score)]'''
    cluster_genes = {}
    for z, index_tuple in enumerate(lineages_in_cluster):
        index, position, score = index_tuple
        if score > ignore_score: # not actually part of cluster
            continue
        genome_position = shared.bac_lineage_positions[bac][index]
        if genome_position in shared.bac_lineage_gene_map[bac]:
            lineage_genes = shared.bac_lineage_gene_map[bac][genome_position]
            for gene in lineage_genes:
                if gene not in cluster_genes:
                    cluster_genes[gene] = []
                cluster_genes[gene].append(z)

    exclude_indices = []
    for gene, z_lst in cluster_genes.items():
        if len(z_lst) > 1: # multiple lineages in the gene found in same cluster!
            exclude_indices.extend(z_lst)

    new_cluster_indices = [index_tuple for z, index_tuple in enumerate(lineages_in_cluster) if z not in exclude_indices]
    sorted_indices = sorted(new_cluster_indices, key=lambda x:x[2]) # sort on score
    return sorted_indices

def find_lineages_coclustering_with_genes(gene_lst, gene_profile_data, candidate_profile_data, score_cutoff=2, min_distance=10**5):
    gene_average_profiles = gene_profile_data[0]
    candidate_indices, candidate_positions, candidate_profiles = candidate_profile_data[:3]

    gene_coclustering_lineages_map = {gene: [] for gene in plot_gene_lst}
    for g, gene in enumerate(gene_lst):
        gene_start, gene_stop = gene_lineage_map[gene]['coords'][0] # gene data
        gene_profile = gene_average_profiles[gene]['lfc']

        distant_lineage_bool = ((candidate_positions < gene_start - min_distance) + (
                candidate_positions > gene_stop + min_distance)) > 0
        distant_indices = candidate_indices[distant_lineage_bool]
        distant_positions = candidate_positions[distant_lineage_bool]
        distant_profiles = candidate_profiles[distant_lineage_bool]
        candidate_scores = fp.parallelized_distance(gene_profile, distant_profiles)
        argsort_scores = np.argsort(candidate_scores) # sort candidate lineages by score

        cocluster_indices = []
        for argsort, i in enumerate(argsort_scores[:]):
            score = candidate_scores[i]
            index = distant_indices[i]
            position = distant_positions[i]

            if (score > score_cutoff and argsort > 4):
                continue
            elif score > score_cutoff and argsort <= 5: # always include at least 5 lineages, regardless of score
                cocluster_indices.append((index, position, score))
            elif score < score_cutoff:
                cocluster_indices.append((index, position, score))

        cocluster_indices = remove_lineages_in_same_gene(bac, cocluster_indices)
        gene_coclustering_lineages_map[gene] = cocluster_indices

    return gene_coclustering_lineages_map

## functions for getting "novel" clusters
def get_seed_and_candidate_data(bac, lineage_profile_data):
    """
    Get data (indices, positions, fitness profiles) for cluster seeding and other candidate lineages
    """
    lineage_average_profiles, lineage_S1_profiles, lineage_S2_profiles = lineage_profile_data

    seed_indices = []
    seed_positions = []
    for i, (prof, n_rep) in enumerate(zip(lineage_average_profiles[0], lineage_average_profiles[2])):
        # if measured in all environments, and strongly beneficial in vivo...
        if (n_rep > 0).sum() == len(n_rep) and np.max(prof) > np.log(10):
            seed_indices.append(i)
            position = shared.bac_lineage_positions[bac][i]
            seed_positions.append(position)

    seed_indices = np.array(seed_indices)
    seed_positions = np.array(seed_positions)
    seed_profiles = np.array([lineage_average_profiles[0, index] for index in seed_indices])

    candidate_indices = []
    candidate_positions = []
    for i, (prof, n_rep) in enumerate(zip(lineage_average_profiles[0], lineage_average_profiles[2])):
        if (n_rep > 0).sum() == len(n_rep):
            candidate_indices.append(i)

            position = shared.bac_lineage_positions[bac][i]
            candidate_positions.append(position)
    candidate_profiles = np.array([lineage_average_profiles[0, index] for index in candidate_indices])

    print(f'seed lineage counts: {len(seed_indices)}')
    print(f'candidate lineage counts: {len(candidate_indices)}')

    seed_data = [seed_indices, seed_positions, seed_profiles]
    candidate_data = [candidate_indices, candidate_positions, candidate_profiles]

    return seed_data, candidate_data

def cluster_profiles(seed_profiles, cutoff=4):
    print('Clustering... ', end="")
    clustering = AgClustering(n_clusters=None, linkage='average',
                          distance_threshold=cutoff).fit(seed_profiles)
    print('complete!')
    return clustering

def get_clusters(clustering, seed_indices, seed_positions, seed_profiles):
    clusters = {}
    seed_cluster_ids = clustering.fit_predict(seed_profiles)
    index_to_cluster_map = {}
    for z, (cluster_id, seed_index, seed_position, seed_profile) in enumerate(zip(seed_cluster_ids, seed_indices, seed_positions, seed_profiles)):
        if cluster_id not in clusters:
            clusters[cluster_id] = [[], [], []]
        clusters[cluster_id][0].append(seed_index)
        clusters[cluster_id][1].append(seed_position)
        clusters[cluster_id][2].append(seed_profile)
        index_to_cluster_map[seed_index] = cluster_id
    cluster_sizes = [len(cluster[0]) for cluster_id, cluster in clusters.items()]
    print(f"After seeding: N_clusters = {len(clusters)}, MEDIAN {int(np.median(cluster_sizes))}, MIN {np.min(cluster_sizes)}, MAX {np.max(cluster_sizes)}")
    return clusters, index_to_cluster_map

def expand_clusters(clusters, index_to_cluster_map, candidate_indices, candidate_positions, candidate_profiles, cutoff=4):
    cluster_mean_profiles = []
    for cluster_id, (cluster_indices, cluster_positions, cluster_profiles) in sorted(clusters.items()):
        cluster_mean = np.mean(cluster_profiles, axis=0)
        cluster_mean_profiles.append(cluster_mean)

    print(f'Generating cluster distances for all lineages... ', end='')
    lineage_cluster_distances = fp.distance_rectangular_matrices(candidate_profiles, np.array(cluster_mean_profiles))
    print(f'complete!')

    print(f'Clustering all candidate lineages... ', end='')
    cluster_ids = np.argmin(lineage_cluster_distances, axis=1)
    lineage_counts = 0
    for i, cluster_id in enumerate(cluster_ids):
        lineage_idx = candidate_indices[i]
        score = lineage_cluster_distances[i][cluster_id]

        if lineage_idx in index_to_cluster_map:
            lineage_counts += 1
            continue
        if score > cutoff:
            continue

        else:
            lineage_profile = candidate_profiles[i]
            lineage_position = candidate_positions[i]
            index_to_cluster_map[lineage_idx] = cluster_id

            clusters[cluster_id][0].append(lineage_idx)
            clusters[cluster_id][1].append(lineage_position)
            clusters[cluster_id][2].append(lineage_profile)

            lineage_counts += 1
    print(f'complete!')
    cluster_sizes = [len(cluster[0]) for cluster_id, cluster in clusters.items()]
    print(f"After augmenting: N_clusters = {len(clusters)} to total lins {lineage_counts}, MEDIAN {int(np.median(cluster_sizes))}, MIN {np.min(cluster_sizes)}, MAX {np.max(cluster_sizes)}")

    return clusters, index_to_cluster_map

def filter_clusters(clusters, bac): ### relevant for testing
    """ Check clusters that are singletons, or ultiple gene-hits """
    singletons = 0
    two_hit_genes = 0
    three_hit_genes = 0
    four_hit_genes = []
    filtered_cluster_ids = []
    for cluster_id, (cluster_indices, cluster_positions, cluster_profiles) in sorted(clusters.items()):
        if len(cluster_indices) < 2:
            singletons +=1
            continue

        cluster_genes = {}
        for position in cluster_positions:
            try:
                index_genes = shared.bac_lineage_gene_map[bac][position]
                for gene in index_genes:
                    if gene not in cluster_genes:
                        cluster_genes[gene] = 0
                    cluster_genes[gene] += 1
            except:
                pass
        gene_counts = np.array( [count for (gene, count) in cluster_genes.items()] )

        if len(cluster_indices) <= 10 and np.any(gene_counts) and np.max(gene_counts) > 1:
            two_hit_genes += 1
            continue
        if len(cluster_indices) <= 100 and np.any(gene_counts) and np.max(gene_counts) > 2:
            three_hit_genes += 1
            continue
        if len(cluster_indices) <= 1000 and np.any(gene_counts) and np.max(gene_counts) > 3:
            four_hit_genes.append(np.max(gene_counts))
            continue

        filtered_cluster_ids.append(cluster_id)

    print(f"Viable clusters {len(filtered_cluster_ids)}\n",
          f"REMOVED {len(clusters) - len(filtered_cluster_ids)}\n"
          f"SINGLETONS {singletons}, two_hit_genes {two_hit_genes}, three_hit_genes {three_hit_genes}, four_hit_genes {four_hit_genes}")
    filtered_cluster_ids.sort()
    return filtered_cluster_ids

def generate_clusters(seed_data, candidate_data, cutoff=4):
    """ Generate hierarchical clusters from seeds, augment with candidate lineages"""
    seed_indices, seed_positions, seed_profiles = seed_data
    candidate_indices, candidate_positions, candidate_profiles = candidate_data

    clustering = cluster_profiles(seed_profiles, cutoff=cutoff)
    clusters, index_to_cluster_map = get_clusters(clustering, *seed_data)
    clusters, index_to_cluster_map =  expand_clusters(clusters, index_to_cluster_map, *candidate_data, cutoff=cutoff)
    filtered_cluster_ids = filter_clusters(clusters, bac)
    for cluster_id in list(clusters.keys()):
        if cluster_id not in filtered_cluster_ids:
            del clusters[cluster_id]

    return clusters, index_to_cluster_map

def find_cluster_ids_of_tns(tns_of_interest, index_to_cluster_map): #different implementations of clustering may lead to different cluster_ids for same cluster
    return [index_to_cluster_map[tn_idx] for tn_idx in tns_of_interest]

def get_pared_gene_data(bac, freq_data):
    [f0_arr, D0_arr, f1_arr, D1_arr] = freq_data[0]

    # Get genes and their Tn lineage indices
    genes = [gene for gene in shared.bac_gene_meta_dict[bac].keys()]
    gene_lineage_indices_map = fp.call_conservative_gene_indices(genes, gene_lineage_map)

    # calculate leave one out profiles
    gene_loo_lfcs = fp.get_leave_one_out_distributions(gene_lineage_indices_map, f0_arr, f1_arr, D0_arr, D1_arr)
    pared_gene_profiles = fp.make_pared_gene_lfcs_dict(f0_arr, f1_arr, D0_arr, D1_arr, gene_loo_lfcs,
                                                       shared.bac_gene_meta_dict[bac], max_removed=1)
    pared_gene_replicate_profiles = fp.generate_gene_replicate_profiles(genes, pared_gene_profiles, f0_arr, f1_arr,
                                                                        D0_arr, D1_arr)
    gene_loo_lfcs.clear()

    finite_indices = 0
    for gene, gene_data in pared_gene_profiles.items():
        n_indices = len(gene_data['all_indices'])
        finite_indices += (n_indices > 1)

    finite_measure = 0
    high_quality_genes = []
    for gene, gene_data in pared_gene_replicate_profiles.items():
        p1, p2 = gene_data[1], gene_data[2]

        well_measured = (((p1.mask + p2.mask) > 0).sum() <= 0)

        if well_measured:
            finite_measure += 1
            high_quality_genes.append(gene)

    high_quality_genes = np.array(high_quality_genes)
    return pared_gene_profiles, pared_gene_replicate_profiles, high_quality_genes

def check_clusters_for_novelty(freq_data, pared_gene_data, cluster_ids_of_interest):
    [f0_arr, D0_arr, f1_arr, D1_arr] = freq_data[0]
    cluster_novelty_scores = []

    pared_gene_profiles, pared_gene_replicate_profiles, high_quality_genes = pared_gene_data

    for cluster_id, cluster_data in clusters.items():
        if cluster_id not in cluster_ids_of_interest:
            continue
        cluster_indices, cluster_positions = cluster_data[:2]
        cluster_profiles = np.array(cluster_data[2])
        mean_cluster_profile = np.mean(cluster_profiles, axis=0)

        filtered_gene_profile_data = fp.filter_gene_replicate_profiles(pared_gene_replicate_profiles,
                                                                       pared_gene_profiles,
                                                                       f0_arr, f1_arr, D0_arr, D1_arr,
                                                                       shared.bac_lineage_gene_map[bac],
                                                                       exclude_indices=cluster_indices,
                                                                       exclude_positions=cluster_positions)

        gene_profiles = []
        gene_S1_profiles = []
        gene_S2_profiles = []
        gene_distances = []

        for gene in high_quality_genes:
            try: 
                gene_profile = filtered_gene_profile_data[gene][0]
            except:
                continue 
            gene_profiles.append(gene_profile)

            S1_mask = filtered_gene_profile_data[gene][1].mask
            S2_mask = filtered_gene_profile_data[gene][2].mask

            S1_profile = np.ma.masked_array(filtered_gene_profile_data[gene][1], S1_mask)
            S2_profile = np.ma.masked_array(filtered_gene_profile_data[gene][2], S2_mask)

            gene_S1_profiles.append(S1_profile)
            gene_S2_profiles.append(S2_profile)

            median_profile = np.ma.masked_array(1 / 2 * (S1_profile + S2_profile), (S1_mask + S2_mask) > 0)
            distance = fp.distance(mean_cluster_profile, median_profile)
            if distance == np.isnan(distance):
                print('ah!')

            gene_distances.append(fp.distance(mean_cluster_profile, median_profile))

        gene_profiles = np.array(gene_profiles)
        gene_S1_profiles = np.array(gene_S1_profiles)
        gene_S2_profiles = np.array(gene_S2_profiles)
        gene_distances = np.array(gene_distances)

        argsort_gene_distances = np.argsort(gene_distances)

        sorted_distances = gene_distances[argsort_gene_distances]
        min_gene_distance = sorted_distances[0]
        sorted_genes = high_quality_genes[argsort_gene_distances]
        sorted_gene_profiles = gene_profiles[argsort_gene_distances]
        sorted_gene_S1_profiles = gene_S1_profiles[argsort_gene_distances]
        sorted_gene_S2_profiles = gene_S2_profiles[argsort_gene_distances]

        cluster_novelty_scores.append((cluster_id, min_gene_distance, sorted_genes[:10], \
                                       sorted_distances[:10], sorted_gene_profiles[:10], \
                                       sorted_gene_S1_profiles[:10], sorted_gene_S2_profiles[:10]))

    sorted_cluster_novelty_scores = sorted(cluster_novelty_scores, key=lambda x: x[1], reverse=True)
    novelty_cluster_items = {cluster_item[0]: cluster_item for cluster_item in sorted_cluster_novelty_scores}
    return sorted_cluster_novelty_scores, novelty_cluster_items


if __name__ == '__main__':
    print("Generating data for Fig 4, Sfig 14. gene-like clusters in Bt-VPI ")
    bac = 'BtVPI'
    row_ids = shared.bac_row_ids[bac]
    read_array = shared.bac_read_arrays[bac]
    input_array = shared.bac_input_arrays[bac]
    day0_reads = read_array[0]
    day0_freqs = read_array[0] / read_array[0].sum()
    gene_lineage_map = shared.bac_gene_meta_dict[bac]
    read_arrays_meta = {'input_array': input_array,
                        'read_array': read_array,
                        'row_ids': row_ids}
    plot_gene_lst = ['BT1052', 'BT1272', 'BT1765', 'BT3388', 'BT4174', 'BT4248',
                     'BT4719', 'BT0238', 'BT3700', 'BT3701', 'BT3702', 'BT3703', 'BT3705']

    # get profile data
    gene_profile_data, lineage_profile_data, freq_data = get_profile_data(bac)

    # specify candidate lineages
    candidate_data = specify_candidate_lineages(bac, lineage_profile_data)
    candidate_indices, candidate_positions = candidate_data[:2]
    candidate_profiles, candidate_S1_profiles, candidate_S2_profiles = candidate_data[2:]

    gene_coclustering_lineages_map = find_lineages_coclustering_with_genes(plot_gene_lst, gene_profile_data,
                                                                           candidate_data,
                                                                           score_cutoff=2, min_distance=10**5)
    with open(f'{data_dir}/{bac}_gene_coclustering_lineages.pkl', 'wb') as f:
        pickle.dump(gene_coclustering_lineages_map, f)

    print("Generating data for Fig 4, Sfig 14. ``novel`` clusters in Bc, Bo, Bt7330 ")
    ## For Fig 4 and  SI FIGURE, get novel clusters of Bovatus, Bt7330
    for bac in ['BWH2', 'Bovatus', 'Bt7330']:
        row_ids = shared.bac_row_ids[bac]
        read_array = shared.bac_read_arrays[bac]
        input_array = shared.bac_input_arrays[bac]
        day0_reads = read_array[0]
        day0_freqs = read_array[0] / read_array[0].sum()
        gene_lineage_map = shared.bac_gene_meta_dict[bac]
        read_arrays_meta = {'input_array': input_array,
                            'read_array': read_array,
                            'row_ids': row_ids}

        # get profile data
        gene_profile_data, lineage_profile_data, freq_data = get_profile_data(bac)

        seed_data, candidate_data = get_seed_and_candidate_data(bac, lineage_profile_data)
        clusters, index_to_cluster_map = generate_clusters(seed_data, candidate_data)

        # plot_cluster_ids = find_cluster_ids_of_tns(plot_cluster_tn_indices, index_to_cluster_map)

        pared_gene_profiles, pared_gene_replicate_profiles, high_quality_genes = get_pared_gene_data(bac, freq_data)
        pared_gene_data = [pared_gene_profiles, pared_gene_replicate_profiles, high_quality_genes]

        plot_cluster_ids = []
        for cluster_id, cluster in clusters.items():
            if len(cluster[0]) > 1000 or len(cluster[0]) < 2:
                continue
            plot_cluster_ids.append(cluster_id)

        print("Checking clusters for novelty...")
        sorted_cluster_novelty_scores, novelty_cluster_items = check_clusters_for_novelty(freq_data, pared_gene_data, plot_cluster_ids)

        with open(f'{data_dir}/{bac}_sorted_novel_clusters.pkl', 'wb') as f:
            pickle.dump( (sorted_cluster_novelty_scores, novelty_cluster_items, clusters, index_to_cluster_map), f)
