# Supplementary material for: Quantifying the adaptive landscape of commensal gut bacteria using high-resolution lineage tracking
Source: Nat Commun. 2024 Feb 21;15:1605. doi: 10.1038/s41467-024-45792-0 (PMC10881964; doi:10.1038/s41467-024-45792-0)
Supplement: Supplementary file 5 — Supplementary Code 1 [file 41467_2024_45792_MOESM5_ESM.zip › tnseq_adaptation_natcomm_fin/scripts/sfig15_novel_fitness_profiles.py]

root_name = 'tnseq_adaptation'
import os, sys  ## make sure path to root of project directory
cwd = os.getcwd(); directory_root = cwd[:cwd.index(root_name)+len(root_name)]
sys.path.insert(0, directory_root)
from methods.config import * #includes matplotlib, matplotlib.pyplot, numpy, pickle
import matplotlib as mpl
import matplotlib.pyplot as plt
if True:
    mpl.rcParams['lines.linewidth'] = 0.75
    mpl.rcParams['font.family'] = 'Helvetica'
    mpl.rcParams['font.size'] = 8
    mpl.rcParams['savefig.bbox'] = 'tight'
    mpl.rcParams['savefig.pad_inches'] = 0.05
    mpl.rcParams['savefig.dpi'] = 300
    mpl.rcParams['xtick.direction'] = 'in'
    mpl.rcParams['ytick.direction'] = 'in'
    mpl.rcParams['xtick.labelsize'] = 6
    mpl.rcParams['ytick.labelsize'] = 6
    mpl.rcParams['figure.facecolor'] = (1,1,1,1) #white
    mpl.rcParams['figure.edgecolor'] = (1,1,1,1) #white
    mpl.rcParams['axes.titlesize'] = 10
    mpl.rcParams['legend.fontsize'] = 6
import methods.ax_methods as ax_methods
import methods.fitness_profiling as fp
import methods.shared as shared
import numpy as np; rnd = np.random.default_rng()
import pickle
np.seterr(invalid='ignore')
np.seterr(all='ignore')
from sklearn.cluster import AgglomerativeClustering as AgClustering

import Bio.SeqIO as SeqIO
import pycircos

gene_descriptions = {'BT3705': 'BT3705 \nstarch metabolism (PUL 66)',
                     'BT0238': 'BT0238\nsulfated host glycan metabolism',
                     'BT1052':'BT1052: anti-sigma factor in PUL 14 (mucin)',
                     'BT1272':'BT1272: GntR-family transcription factor',
                     'BT3387':'BT3387: putative polysaccharide deacetylase',
                     'BT3388':f'BT3387-3388: Polysaccharide deacetylase,\n{" "*25}glycosyltransferase',
                     'BT4174':'BT4174: hypothetical protein in PUL 77',
                     'BT4248':'BT4248: anti-sigma factor in PUL 78 (mucin)',
                     'BT4332':"BT4332: 3'-5' exonuclease",
                     'BT4719':'BT4719: NigD-like protein',
                     'BT3700-3705':"BT3700-3705: PUL 66 (starch)",
                     'BT1765': f'BT1765: glycoside hydrolase\n{" "*15}in PUL 22 (host glycan)'
                     }


genbank_filemap = {'BtVPI': f'{data_dir}/BtVPI-5482.gbk', 'BWH2':f'{data_dir}/BWH2.gbk', 
                   'Bovatus':f'{data_dir}/Bovatus.gbff', 'Bt7330': f'{data_dir}/Bt7330.fasta'} 


def get_profile_data(bac):
    with open(f'{data_dir}/{bac}_fitness_profiling_data.pkl', 'rb') as f:
        fitness_profiling_data = pickle.load(f)

    gene_average_profiles = fitness_profiling_data['gene_profile_data']
    gene_S1_profiles = fitness_profiling_data['gene_profile_S1_data']
    gene_S2_profiles = fitness_profiling_data['gene_profile_S2_data']
    gene_replicate_profiles = fitness_profiling_data['gene_profile_replicate_data']
    gene_profile_data = [gene_average_profiles, gene_S1_profiles, gene_S2_profiles, gene_replicate_profiles]

    lineage_average_profiles = fitness_profiling_data['lineage_profile_data']
    lineage_S1_profiles = fitness_profiling_data['lineage_profile_S1_data']
    lineage_S2_profiles = fitness_profiling_data['lineage_profile_S2_data']
    lineage_profile_data = [lineage_average_profiles, lineage_S1_profiles, lineage_S2_profiles]

    all_freq_arrays = fitness_profiling_data['all_freq_arrays']
    S1_freq_arrays = fitness_profiling_data['S1_freq_arrays']
    S2_freq_arrays = fitness_profiling_data['S2_freq_arrays']

    freq_data = [all_freq_arrays, S1_freq_arrays, S2_freq_arrays]
    # [f0_arr, D0_arr, f1_arr, D1_arr] = all_freq_arrays
    # [S1_f0_arr, S1_D0_arr, S1_f1_arr, S1_D1_arr] = S1_freq_arrays
    # [S2_f0_arr, S2_D0_arr, S2_f1_arr, S2_D1_arr] = S1_freq_arrays

    return gene_profile_data, lineage_profile_data, freq_data

def make_genome(genbank_file, label):
    if 'fasta' in genbank_file:
        record = SeqIO.read(genbank_file, format="fasta")
    else:
        record = next(SeqIO.parse(genbank_file, format="genbank"))
    
    print(len(record))
    garc   = pycircos.Garc(arc_id=label, record=record, interspace=0, linewidth=0,
              facecolor="#FFFFFF00", raxis_range=(0,10),
              label=f"{shared.BAC_FORMAL_NAMES[label]}\n{len(record)/10**6.:.1f} Mb", label_visible=True, labelsize=55);

    gcircle = pycircos.Gcircle();
    gcircle.add_garc(garc);
    gcircle.set_garcs();

    genome_range = np.linspace(0, len(record)+1, 1000)
    gcircle.lineplot(label, data=[0.00]*1000, positions=genome_range, raxis_range=(750, 1000), rlim=(0,1), linecolor='black')
    gcircle.lineplot(label, data=[0.00]*1000, positions=genome_range, raxis_range=(450, 700), rlim=(0,1), linecolor='black')

    for i in range(4):
        pos = i * (len(record) // 4)
        gcircle.fillplot(label, data=[1, 1], positions=[pos - 5000, pos + 5000],
                         raxis_range=(700, 1000), rlim=(0, 1), facecolor='white', linewidth=0)

    return record, gcircle

def find_cluster_ids_of_tns(tns_of_interest, index_to_cluster_map): #different implementations of clustering may lead to different cluster_ids for same cluster
    return [index_to_cluster_map[tn_idx] for tn_idx in tns_of_interest]

def plot_tn_lineage_on_genome(gcircle, label, position, color, raxis_range=(750, 1000)):
    gcircle.fillplot(label, data=[1,1], positions=[position-20000, position+20000],
                     raxis_range=raxis_range, rlim=(0,1), facecolor=color)

def plot_nearest_geneko_on_genome(gcircle, label, position, raxis_range=(450, 700)):
    gcircle.fillplot(label, data=[1,1], positions=[position-25000, position+25000],
                     raxis_range=raxis_range, rlim=(0,1), facecolor='black')

def make_fig4_novel_SI(fig, ax, genome_ax, bac, lineage_profile_data, clusters, cluster_id, novelty_cluster_items, legend=False):
    row_ids = shared.bac_row_ids[bac]
    read_array = shared.bac_read_arrays[bac]
    input_array = shared.bac_input_arrays[bac]
    day0_reads = read_array[0]
    day0_freqs = read_array[0] / read_array[0].sum()


    lineage_average_profiles, lineage_S1_profiles, lineage_S2_profiles = lineage_profile_data

    # global_ax = fig.add_subplot(gs[2:])
    # ax_methods.turn_off_ax(global_ax)
    ax.set_ylabel('Fold change', labelpad=8, fontsize=12)
    ENV_ALL_REPLICATES = fp.make_env_replicate_tuples(bac)
    ENV_LABELS = fp.make_env_labels(ENV_ALL_REPLICATES)

    cluster_data = clusters[cluster_id]
    cluster_indices, cluster_positions = cluster_data[:2]
    cluster_profiles = np.array(cluster_data[2])
    cluster_S1_profiles = lineage_S1_profiles[0, cluster_indices]
    cluster_S2_profiles = lineage_S2_profiles[0, cluster_indices]
    n_env = cluster_profiles.shape[1]

  
    within_cluster_scores = fp.parallelized_distance(np.mean(cluster_profiles, axis=0), cluster_profiles)
    argsort = np.argsort(within_cluster_scores)
    for z_sort, idx in enumerate(argsort[:]):
        profile = cluster_profiles[z_sort]
        position = cluster_positions[z_sort]
        index = cluster_indices[z_sort]

        if z_sort <= 4:
            label = 'Tn lineage' if z_sort == 0 else ''
            ax.plot(np.exp(profile), color=KELLY_COLORS[z_sort % len(KELLY_COLORS)], label=label)
        genome_ax.axhline(position, color=KELLY_COLORS[z_sort % len(KELLY_COLORS)], lw=1)
        # plot_tn_lineage_on_genome(genome_ax, bac, position, shared.get_kelly_color(z_sort))

        try:    
            print(">>> TN GENE: ", position, day0_freqs[index],  shared.bac_lineage_gene_map[bac][position])
        except:
            print(">>> INTERGENIC: ", position, day0_freqs[index])


    lower_profile, upper_profile = fp.calculate_cluster_bands(cluster_S1_profiles, cluster_S2_profiles)
    ax.fill_between(np.arange(n_env), np.exp(lower_profile),
                    np.exp(upper_profile), color='green', alpha=0.5, lw=0, zorder=0)

    cluster_item = novelty_cluster_items[cluster_id]
    min_gene_score, sorted_genes, sorted_scores = cluster_item[1:4]
    nearby_gene_profiles, nearby_gene_S1_profiles, nearby_gene_S2_profiles = cluster_item[4:]

    for l in range(1):
        print(">>> MOST SIMILAR GENE: ", sorted_genes[0], shared.bac_gene_meta_dict[bac][sorted_genes[0]]["coords"])

        similar_gene_profile = np.copy(nearby_gene_profiles[l])
        similar_gene_S1_profile = np.copy(nearby_gene_S1_profiles[l])
        similar_gene_S2_profile = np.copy(nearby_gene_S2_profiles[l])

        similar_gene_profile[similar_gene_profile == 1] = 0
        similar_gene_S1_profile[similar_gene_S1_profile == 1] = 0
        similar_gene_S2_profile[similar_gene_S2_profile == 1] = 0

        min_similar_gene_profile = np.min([similar_gene_S1_profile, similar_gene_S2_profile], axis=0)
        max_similar_gene_profile = np.max([similar_gene_S1_profile, similar_gene_S2_profile], axis=0)
        ax.plot(np.exp(similar_gene_profile), color='black', marker='.',
                linestyle='solid', markersize=5, label='Most similar\ngene knockout')
        ax.fill_between(np.arange(similar_gene_profile.shape[0]), np.exp(min_similar_gene_profile),
                        np.exp(max_similar_gene_profile), alpha=0.2, color='black', lw=0)

        nearby_gene = sorted_genes[l]
        gene_start, gene_stop = gene_lineage_map[nearby_gene]['coords'][0]
        genome_ax.axhspan(ymin=gene_start - 10 ** 5, ymax=gene_stop + 10 ** 5, color='black', lw=0, zorder=10 ** 4)
        # plot_nearest_geneko_on_genome(genome_ax, bac, np.mean([gene_start, gene_stop]))

    if 'formatting' != '':
        fp.format_profile_ax(ax, ENV_LABELS)
        # ax.set_ylabel('Fold change', fontsize=6)
        ax.set_yscale('log')
        ax.set_ylim(0.2 * 10 ** -1, 1.5 * 10 ** 3)
        ax.set_yticks([10 ** -1, 10 ** 0, 10 ** 1, 10 ** 2, 10 ** 3])
        ax.set_yticklabels([r"$10^{-1}$", r"$10^{0}$", r"$10^{1}$", r"$10^{2}$", r"$10^{3}$"])
        ax.yaxis.set_tick_params(labelsize=9)
        ax.yaxis.set_minor_locator(mpl.ticker.LogLocator(numticks=999, subs=(.2, .3, .4, .5, .6, .7, .8, .9)))

        if legend:
            ax.legend(loc=1, fontsize=9, frameon=False, ncol=1, borderpad=0, labelspacing=0.3)

    # genome_ax.save(f'{plot_dir}/{bac}_{cluster_id}_novel_genome_positions', format='png', dpi=300)
    # genome_ax = fig.add_subplot(gs[0])
    # ax_methods.turn_off_ax(genome_ax)
    # im = mpl.image.imread(f'{plot_dir}/{bac}_{cluster_id}_novel_genome_positions.png')
    # genome_ax.imshow(im)
    # os.remove(f'{plot_dir}/{bac}_{cluster_id}_novel_genome_positions.png')

    return ax, genome_ax

def format_profile_ax(ax, labels, splits=(5,10)):
    ax.set_xlim(ax.get_xlim())
    ax.axvspan(ax.get_xlim()[0], splits[0]-0.5, color='blue', alpha=0.1, lw=0)
    ax.axvspan(splits[0]-0.5, splits[1]-0.5, color='red', alpha=0.1, lw=0)
    ax.set_xticks( np.arange(len(labels) ) )
    ax.set_xticklabels( labels, rotation=+45, fontsize=9, ha='right')
    ax.axhline(1, color='black', linestyle='dashed', zorder=0)

if __name__ == '__main__':
    fig = plt.figure(figsize=(12, 9.6))
    # gs = mpl.gridspec.GridSpec(nrows=4, ncols=2, figure=fig, wspace=0.125, hspace=0.5)
    gs = plt.GridSpec(nrows=4, ncols=5, width_ratios=(1, 0.1, 0.1, 1, 0.1), wspace=0.25, hspace=0.4, figure=fig)


    plot_count = 0
    legend_flag = True

    for bac, reference_tn_indices in [('BWH2', [4808, 4599, 3854, 4886]),
                             ('Bovatus', [7070, 55844]),
                             ('Bt7330', [40455, 3675])]:
        
        gene_profile_data, lineage_profile_data, freq_data = get_profile_data(bac)
        gene_lineage_map = shared.bac_gene_meta_dict[bac]
        with open(f'{data_dir}/{bac}_sorted_novel_clusters.pkl', 'rb') as f:
            sorted_cluster_novelty_scores, novelty_cluster_items, clusters, index_to_cluster_map = pickle.load(f)

        cluster_ids = [index_to_cluster_map[index] for index in reference_tn_indices]
        print(cluster_ids)

        for lineage, cluster_id in zip(reference_tn_indices, cluster_ids):
            ax = fig.add_subplot(gs[plot_count // 2, 3 * (plot_count % 2)])
            genome_ax = fig.add_subplot(gs[plot_count // 2, 3 * (plot_count % 2) + 1])
            fp.make_genome_colorbar(genome_ax, fp.GENOME_LENGTHS[bac])


            # subgs = gs[plot_count//2, plot_count%2].subgridspec(1, 3, width_ratios=(0.5, 0.2, 1))

            try:
                ax, genome_ax = make_fig4_novel_SI(fig, ax, genome_ax, bac, lineage_profile_data, clusters, cluster_id, novelty_cluster_items, legend=legend_flag)
            except:
                continue
            plot_count += 1
            legend_flag = False


    fig.savefig(f'{plot_dir}/sfig15_novel.pdf')
