# Supplementary material for: Quantifying the adaptive landscape of commensal gut bacteria using high-resolution lineage tracking
Source: Nat Commun. 2024 Feb 21;15:1605. doi: 10.1038/s41467-024-45792-0 (PMC10881964; doi:10.1038/s41467-024-45792-0)
Supplement: Supplementary file 5 — Supplementary Code 1 [file 41467_2024_45792_MOESM5_ESM.zip › tnseq_adaptation_natcomm_fin/scripts/sfig10_crossvalidate_410_tradeoffs.py]

root_name = 'tnseq_adaptation'
import os, sys  ## make sure path to root of project directory
cwd = os.getcwd(); directory_root = cwd[:cwd.index(root_name)+len(root_name)]
sys.path.insert(0, directory_root)
from methods.config import * #includes matplotlib, matplotlib.pyplot, numpy, pickle
import methods.ax_methods as ax_methods
import methods.shared as shared

def tradeoff_statistic(E1_lfcs, E2_lfcs, E1_f0, E2_f0, f0_weighting='min'):
    fold_change_weights = E1_lfcs * E2_lfcs
    if f0_weighting == 'min':
        f0_weights = np.min([np.mean(E1_f0, axis=0), np.mean(E2_f0, axis=0)],axis=0)
    elif f0_weighting == 'mean':
        f0_weights = np.mean([np.mean(E1_f0, axis=0), np.mean(E2_f0, axis=0)],axis=0)
    elif f0_weighting == 'harmonic':
        f0_weights = np.mean([np.mean(E1_f0, axis=0)**-1., np.mean(E2_f0, axis=0)**-1.],axis=0)**-1.
    elif f0_weighting == 'none':
        f0_weights = 1

    tradeoff_statistic = (fold_change_weights * f0_weights)
    return tradeoff_statistic

def make_sfig(fig, outer):
    HF_discovery = [6, 7, 8]
    LF_discovery = [16, 18]
    HF_validate = [9, 10]
    LF_validate = [19]

    t0, t1 = 4, 10
    f0_weighting = 'none'
    min_reads = 5
    cutoff = 10 ** -6.5

    all_scatter_ax = fig.add_subplot(outer[:, 0])
    all_scatter_ax.set_xlabel('HF/HS fitness in validation', labelpad=3, fontsize=8)
    all_scatter_ax.set_ylabel('LF/HPP fitness in validation', fontsize=8, labelpad=5)
    ax_methods.turn_off_ax(all_scatter_ax)

    bac_strong_tradeoff_indices = {bac: {} for bac in shared.BACTERIA}

    for b, (bac, n) in enumerate(zip(shared.BACTERIA, [100, 100, 100, 100])):
        ax = fig.add_subplot(outer[b * 2, :])
        ax_methods.turn_off_ax(ax)
        # ax.set_ylabel(BAC_FORMAL_NAMES[bac], fontsize=10, labelpad=20)

        if 'bac read library':
            row_ids = shared.bac_row_ids[bac]
            notWu = shared.bac_nonwu_indices[bac]
            read_array = shared.bac_read_arrays[bac][:, notWu]
            freq_array = np.einsum('ij, i->ij', read_array, read_array.sum(axis=1) ** -1.)
            depth_array = read_array.sum(axis=1)
            day0_freqs = freq_array[0]
            # lineage_bool = day0_freqs > 10**-6.5
            # lineage_indices = np.where( day0_freqs > 1e-6 )[0]

            HF_ids = [[row_ids[(mouse, day)] for mouse in HF_discovery + HF_validate] for day in [t0, t1]]
            LF_ids = [[row_ids[(mouse, day)] for mouse in LF_discovery + LF_validate] for day in [t0, t1]]
            lineage_bool = day0_freqs > 10 ** -6.5

        if 'collect freqs':
            HF_d_reads0, HF_d_reads1, = shared.get_read_arrays(bac, HF_discovery, t0, t1, split_day0=None)
            LF_d_reads0, LF_d_reads1, = shared.get_read_arrays(bac, LF_discovery, t0, t1, split_day0=None)
            HF_v_reads0, HF_v_reads1 = shared.get_read_arrays(bac, HF_validate, t0, t1, split_day0=None)
            LF_v_reads0, LF_v_reads1, = shared.get_read_arrays(bac, LF_validate, t0, t1, split_day0=None)

            HF_d_f0, HF_d_f1 = HF_d_reads0 / HF_d_reads0.sum(), HF_d_reads1 / HF_d_reads1.sum()
            LF_d_f0, LF_d_f1 = LF_d_reads0 / LF_d_reads0.sum(), LF_d_reads1 / LF_d_reads1.sum()
            HF_v_f0, HF_v_f1 = HF_v_reads0 / HF_v_reads0.sum(), HF_v_reads1 / HF_v_reads1.sum()
            LF_v_f0, LF_v_f1 = LF_v_reads0 / LF_v_reads0.sum(), LF_v_reads1 / LF_v_reads1.sum()

            HF_maxfreqs = np.max([HF_d_f0, HF_d_f1], axis=0)
            LF_maxfreqs = np.max([LF_d_f0, LF_d_f1], axis=0)

            HF_valid = shared.filter_lineages(HF_v_reads0, HF_v_reads1, min_reads=min_reads, threshold=HF_maxfreqs)
            LF_valid = shared.filter_lineages(LF_v_reads0, LF_v_reads1, min_reads=min_reads, threshold=LF_maxfreqs)

            union_valid = (HF_valid * LF_valid) * lineage_bool

        if "calculate fitnesses":
            HF_discovery_avg = shared.calc_lfc_array(HF_d_f0, HF_d_f1, t1 - t0)
            LF_discovery_avg = shared.calc_lfc_array(LF_d_f0, LF_d_f1, t1 - t0)

            HF_validate_lfcs = shared.calc_lfc_array(HF_v_f0, HF_v_f1, t1 - t0)
            LF_validate_lfcs = shared.calc_lfc_array(LF_v_f0, LF_v_f1, t1 - t0)

            valid_discovery = (~HF_discovery_avg.mask) * (~LF_discovery_avg.mask)
            valid_validate = (~HF_validate_lfcs.mask) * (~LF_validate_lfcs.mask)
            viable_lineages = valid_discovery * valid_validate * union_valid  # * HF_valid * LF_valid

            lineage_indices = np.arange(lineage_bool.shape[0])[viable_lineages]

        if 'tradeoff statistics':
            tradeoff_stats = tradeoff_statistic(HF_discovery_avg, LF_discovery_avg, HF_d_f0, LF_d_f0,
                                                f0_weighting=f0_weighting)

            quadrant_statistics_dict = {}
            quadrant_lineages_dict = {}
            fitHF = ((HF_discovery_avg > 0) * (LF_discovery_avg < 0))[viable_lineages]
            fitLF = ((HF_discovery_avg < 0) * (LF_discovery_avg > 0))[viable_lineages]
            fitBOTH = ((HF_discovery_avg > 0) * (LF_discovery_avg > 0))[viable_lineages]

            fitHF_stats = tradeoff_stats[viable_lineages][fitHF]
            fitLF_stats = tradeoff_stats[viable_lineages][fitLF]
            fitBOTH_stats = tradeoff_stats[viable_lineages][fitBOTH]

            fitHF_sorting = np.argsort(fitHF_stats)
            fitLF_sorting = np.argsort(fitLF_stats)
            fitBOTH_sorting = np.argsort(fitBOTH_stats)[::-1]

            quadrant_lineages_dict['HF'] = lineage_indices[fitHF][fitHF_sorting]
            quadrant_lineages_dict['LF'] = lineage_indices[fitLF][fitLF_sorting]
            quadrant_lineages_dict['Both'] = lineage_indices[fitBOTH][fitBOTH_sorting]

            quadrant_statistics_dict['HF'] = fitHF_stats[fitHF_sorting]
            quadrant_statistics_dict['LF'] = fitLF_stats[fitLF_sorting]
            quadrant_statistics_dict['Both'] = fitBOTH_stats[fitBOTH_sorting]

        # if "validation empirical quadrants":
        #     quadrant_probabilities = {}
        #     FIT_quadrant_prob = ((HF_validate_lfcs > 0)*(LF_validate_lfcs > 0))[viable_lineages].sum() / viable_lineages.sum()
        #     HF_quadrant_prob = ((HF_validate_lfcs > 0)*(LF_validate_lfcs < 0))[viable_lineages].sum() / viable_lineages.sum()
        #     LF_quadrant_prob = ((HF_validate_lfcs < 0)*(LF_validate_lfcs > 0))[viable_lineages].sum() / viable_lineages.sum()
        #     UNFIT_quadrant_prob = ((HF_validate_lfcs < 0)*(LF_validate_lfcs < 0))[viable_lineages].sum() / viable_lineages.sum()
        #     quadrant_probabilities['HF'] = HF_quadrant_prob
        #     quadrant_probabilities['LF'] = LF_quadrant_prob
        #     quadrant_probabilities['Both'] = FIT_quadrant_prob
        #     print(bac, quadrant_probabilities)
        #
        # if "validation empirical quadrants":
        #     # HF_fit_bool = (HF_validate_lfcs > 0)[viable_lineages]
        #     # LF_fit_bool = (LF_validate_lfcs > 0)[viable_lineages]
        #     # LF_if_HF = (LF_validate_lfcs[viable_lineages] > 0)[HF_fit_bool].sum() / HF_fit_bool.sum()
        #     # HF_if_LF = (HF_validate_lfcs[viable_lineages]> 0)[LF_fit_bool].sum() / LF_fit_bool.sum()
        #     #
        #     # HF_discovery_bool = (HF_discovery_avg > 0)[viable_lineages]
        #     # LF_discovery_bool = (LF_discovery_avg > 0)[viable_lineages]
        #     # HF_if_discovery = ((HF_validate_lfcs[viable_lineages]> 0)[HF_discovery_bool]).sum() / HF_discovery_bool.sum()
        #     # LF_if_discovery = ((LF_validate_lfcs[viable_lineages]> 0)[LF_discovery_bool]).sum() / LF_discovery_bool.sum()
        #     #
        #     # LF_if_NOTdiscovery = ((LF_validate_lfcs[viable_lineages] > 0)[~HF_discovery_bool]).sum() / (~HF_discovery_bool).sum()
        #     # HF_if_NOTdiscovery = ((HF_validate_lfcs[viable_lineages] > 0)[~LF_discovery_bool]).sum() / (~LF_discovery_bool).sum()
        #     #
        #     # conditional_probs = {'HF': np.max( [(1-LF_if_HF)*HF_if_discovery, (1-LF_if_HF)*HF_if_NOTdiscovery] ),
        #     #                      'LF': np.max( [(1-HF_if_LF)*LF_if_discovery, (1-HF_if_LF)*LF_if_NOTdiscovery] ),
        #     #                      'Both': np.max( [HF_if_LF*LF_if_discovery, LF_if_HF*HF_if_discovery] )}
        #
        #     HF_discovery_fit = (HF_discovery_avg > 0)[viable_lineages]
        #     LF_discovery_fit = (LF_discovery_avg > 0)[viable_lineages]
        #
        #     HF_valid_fit = HF_validate_lfcs[viable_lineages] > 0
        #     LF_valid_fit = LF_validate_lfcs[viable_lineages] > 0
        #
        #     HF_notLF_HFdiscovery = (HF_valid_fit * (~LF_valid_fit))[HF_discovery_fit].sum() / (HF_discovery_fit).sum()
        #     HF_notLF_LFdiscovery =  (HF_valid_fit * (~LF_valid_fit))[(~LF_discovery_fit)].sum() / (~LF_discovery_fit).sum()
        #
        #     LF_notHF_HFdiscovery = (LF_valid_fit * (~HF_valid_fit))[(~HF_discovery_fit)].sum() / (~HF_discovery_fit).sum()
        #     LF_notHF_LFdiscovery =  (LF_valid_fit * (~HF_valid_fit))[LF_discovery_fit].sum() / (LF_discovery_fit).sum()
        #
        #     BOTH_HFdiscovery = (HF_valid_fit * LF_valid_fit)[HF_discovery_fit].sum() / (HF_discovery_fit).sum()
        #     BOTH_LFdiscovery =  (HF_valid_fit * LF_valid_fit)[LF_discovery_fit].sum() / (LF_discovery_fit).sum()
        #
        #     conditional_HF_notLF_counts = (HF_valid_fit * (~LF_valid_fit))[HF_discovery_fit].sum()
        #     conditional_HF_LF_counts = (HF_valid_fit * (LF_valid_fit))[HF_discovery_fit].sum()
        #
        #     conditional_LF_notHF_counts = (LF_valid_fit * (~HF_valid_fit))[LF_discovery_fit].sum()
        #     conditional_LF_HF_counts = (HF_valid_fit * (LF_valid_fit))[LF_discovery_fit].sum()
        #
        #     conditional_counts = {'HF': (conditional_HF_notLF_counts, HF_discovery_fit.sum()),
        #                           'LF': (conditional_LF_notHF_counts, LF_discovery_fit.sum()),
        #                           'Both': (conditional_HF_LF_counts, HF_discovery_fit.sum())}
        #     #
        #     # conditional_counts = {'HF': (conditional_HF_notLF_counts, HF_discovery_fit.sum()),
        #     #                       'LF': (conditional_LF_notHF_counts, LF_discovery_fit.sum()),
        #     #                       'Both': (conditional_LF_HF_counts, LF_discovery_fit.sum())}
        #
        #     conditional_probs = {'HF': np.max( [HF_notLF_HFdiscovery, HF_notLF_LFdiscovery] ),
        #                          'LF': np.max( [LF_notHF_HFdiscovery, LF_notHF_LFdiscovery] ),
        #                          'Both': np.max( [BOTH_HFdiscovery, BOTH_LFdiscovery] )}
        if 'set up axes':
            scatter_ax = fig.add_subplot(outer[b * 2, 0])
            bar_ax = fig.add_subplot(outer[b * 2, 2])
            scatter_ax.scatter(HF_validate_lfcs, LF_validate_lfcs, s=0.5, color='grey', alpha=0.1, rasterized=True,
                               zorder=0)
            scatter_ax.axhline(0, color='black', zorder=0)
            scatter_ax.axvline(0, color='black', zorder=0)
            # scatter_ax.set_xlabel('HF/HS fitness (validation)', labelpad=3, fontsize=8)
            # scatter_ax.set_ylabel('LF/HPP fitness (validation)', fontsize=8)

            scatter_x, scatter_y, scatter_colors = [], [], []
            bar_dict = {}
            tradeoff_colors = {'HF': DIET_COLORS['HF'], 'LF': DIET_COLORS['LF'], 'Both': DIET_COLORS['HLH']}
            tradeoff_signs = {'HF': (1, -1), 'LF': (-1, 1), 'Both': (1, 1)}

        for i, tradeoff in enumerate(['Both', 'HF', 'LF']):
            tradeoff_stats = quadrant_statistics_dict[tradeoff]
            tradeoff_indices = quadrant_lineages_dict[tradeoff]

            HF_v_tradeoff_lfcs = HF_validate_lfcs[tradeoff_indices]
            LF_v_tradeoff_lfcs = LF_validate_lfcs[tradeoff_indices]
            signs = tradeoff_signs[tradeoff]

            bac_strong_tradeoff_indices[bac][tradeoff] = [j for i, j in enumerate(tradeoff_indices) if
                                                          True]  # (HF_v_tradeoff_lfcs[i]*signs[0] > 0)*(LF_v_tradeoff_lfcs[i]*signs[1] > 0)]

            if 'Both':
                print(tradeoff_indices[:10])

            observed_consistent = ((HF_v_tradeoff_lfcs[:] * signs[0] > 0) * (LF_v_tradeoff_lfcs[:] * signs[1] > 0))
            num_samples = HF_v_tradeoff_lfcs.shape[-1]
            # num_samples = n

            if tradeoff in ['HF', 'Both']:
                subset = HF_discovery_avg[viable_lineages] > 0
            elif tradeoff in ['LF']:
                subset = LF_discovery_avg[viable_lineages] > 0

            null_consistent_lst = []
            for j in range(1000):
                permutation = rnd.permutation(np.arange(subset.sum()))[:num_samples]
                HF_v_sub = HF_validate_lfcs[viable_lineages][subset][permutation]
                LF_v_sub = LF_validate_lfcs[viable_lineages][subset][permutation]
                null_consistent = ((HF_v_sub * signs[0] > 0) * (LF_v_sub * signs[1] > 0)).sum()
                null_consistent_lst.append(null_consistent)
            bar_dict[tradeoff] = (null_consistent_lst, observed_consistent.sum())

            # try:
            #     n = np.min( [np.where( np.abs(tradeoff_stats) > 0.05)[0][-1], 100, observed_consistent.sum() - null_consistent] )
            # except:
            #     n = 10

            n = np.max([np.min((int(bar_dict[tradeoff][1] - np.mean(bar_dict[tradeoff][0])), 100)), 10])
            # if n > len(tradeoff_indices):
            #     n = np.min( [np.where( np.abs(tradeoff_stats) > 0.0)[0][-1], 100] )
            scatter_x.extend(list(HF_v_tradeoff_lfcs[:n]))
            scatter_y.extend(list(LF_v_tradeoff_lfcs[:n]))
            scatter_colors.extend([tradeoff_colors[tradeoff]] * n)

        permutation = rnd.permutation(np.arange(len(scatter_colors)))
        x = np.array(scatter_x)[permutation]
        y = np.array(scatter_y)[permutation]
        colors = np.array(scatter_colors)[permutation]
        scatter_ax.scatter(x, y, color=colors, s=1)
        scatter_ax.text(0.99, 0.85, BAC_FORMAL_NAMES[bac], fontsize=8, transform=scatter_ax.transAxes,
                        horizontalalignment='right')

        bar_order = ['HF', 'LF', 'Both']
        bar_colors = [tradeoff_colors[tradeoff] for tradeoff in bar_order]

        for c, (tradeoff, color) in enumerate(zip(bar_order, bar_colors)):
            observed_excess = bar_dict[tradeoff][1] - np.array(bar_dict[tradeoff][0])
            per25 = np.percentile(observed_excess, 2.5)
            per75 = np.percentile(observed_excess, 97.5)
            mean = np.mean(observed_excess)
            err_bar = np.array([(mean - per25, per75 - mean)]).transpose()

            if mean < 0:
                pass
            else:
                bar_ax.bar(c, mean, yerr=err_bar, width=0.25, color=color)

            # bar_ax.bar(np.arange(3), np.array(observed_bars)-np.array(null_bars), width=0.25, color=bar_colors)
            bar_ax.set_xticks([0, 1, 2])
            bar_ax.xaxis.set_tick_params(width=0)
        bar_ax.set_ylim(0, bar_ax.get_ylim()[1])
        bar_ax.set_xticklabels(bar_order, fontsize=8)
        if b == 2:
            bar_ax.set_ylabel(
                '\t\t\t\t\t\t\t\t\t\t\t\t\t\t\t\t\t\t\t\t\t\t\t\t\t\t\t\t\t\t\t\t\t\t\t\t\t\tExcess lineages over null',
                labelpad=3, fontsize=8)

if __name__ == '__main__':
    fig = plt.figure(figsize=(3, 6))
    outer = mpl.gridspec.GridSpec(nrows=7, ncols=3, figure=fig,
                                  height_ratios=[1, 0.05, 1, 0.05, 1, 0.05, 1],
                                  width_ratios=[1, 0.15, 0.75])

    make_sfig(fig, outer)

    fig.savefig(f'{plot_dir}/sfig10_crossvalidate_410_tradeoffs.pdf')
