# Supplementary material for: Quantifying the adaptive landscape of commensal gut bacteria using high-resolution lineage tracking
Source: Nat Commun. 2024 Feb 21;15:1605. doi: 10.1038/s41467-024-45792-0 (PMC10881964; doi:10.1038/s41467-024-45792-0)
Supplement: Supplementary file 5 — Supplementary Code 1 [file 41467_2024_45792_MOESM5_ESM.zip › tnseq_adaptation_natcomm_fin/scripts/fig4_fitness_profiling.py]

root_name = 'tnseq_adaptation'
import os, sys  ## make sure path to root of project directory
cwd = os.getcwd(); directory_root = cwd[:cwd.index(root_name)+len(root_name)]
sys.path.insert(0, directory_root)
from methods.config import * #includes matplotlib, matplotlib.pyplot, numpy, pickle
import matplotlib as mpl
import matplotlib.pyplot as plt
if True:
    mpl.rcParams['lines.linewidth'] = 0.75
    mpl.rcParams['font.family'] = 'Helvetica'
    mpl.rcParams['font.size'] = 8
    mpl.rcParams['savefig.bbox'] = 'tight'
    mpl.rcParams['savefig.pad_inches'] = 0.05
    mpl.rcParams['savefig.dpi'] = 300
    mpl.rcParams['xtick.direction'] = 'in'
    mpl.rcParams['ytick.direction'] = 'in'
    mpl.rcParams['xtick.labelsize'] = 6
    mpl.rcParams['ytick.labelsize'] = 6
    mpl.rcParams['figure.facecolor'] = (1,1,1,1) #white
    mpl.rcParams['figure.edgecolor'] = (1,1,1,1) #white
    mpl.rcParams['axes.titlesize'] = 10
    mpl.rcParams['legend.fontsize'] = 6
import methods.ax_methods as ax_methods
import methods.fitness_profiling as fp
import methods.shared as shared
import numpy as np; rnd = np.random.default_rng()
import pickle
np.seterr(invalid='ignore')
np.seterr(all='ignore')
from sklearn.cluster import AgglomerativeClustering as AgClustering

import Bio.SeqIO as SeqIO
import pycircos

gene_descriptions = {'BT3705': 'BT3705 \nstarch metabolism (PUL66)',
                     'BT0238': 'BT0238\nsulfated host glycan metabolism',
                     'BT1052':'BT1052: anti-sigma factor in PUL 14 (mucin)',
                     'BT1272':'BT1272: GntR-family transcription factor',
                     'BT3387':'BT3387: putative polysaccharide deacetylase',
                     'BT3388':f'BT3387-3388: Polysaccharide deacetylase,\n{" "*25}glycosyltransferase',
                     'BT4174':'BT4174: hypothetical protein in PUL 77',
                     'BT4248':'BT4248: anti-sigma factor in PUL 78 (mucin)',
                     'BT4332':"BT4332: 3'-5' exonuclease",
                     'BT4719':'BT4719: NigD-like protein',
                     'BT3700-3705':"BT3700-3705: PUL66 (starch)",
                     'BT1765': f'BT1765: glycoside hydrolase\n{" "*15}in PUL 22 (host glycan)'
                     }

genbank_filemap = {'BtVPI': f'{data_dir}/BtVPI-5482.gbk', 'BWH2':f'{data_dir}/BWH2.gbk', 
                   'Bovatus':f'{data_dir}/Bovatus.gbff', 'Bt7330': f'{data_dir}/Bt7330.fasta'} 

def get_profile_data(bac):
    with open(f'{data_dir}/{bac}_fitness_profiling_data.pkl', 'rb') as f:
        fitness_profiling_data = pickle.load(f)

    gene_average_profiles = fitness_profiling_data['gene_profile_data']
    gene_S1_profiles = fitness_profiling_data['gene_profile_S1_data']
    gene_S2_profiles = fitness_profiling_data['gene_profile_S2_data']
    gene_replicate_profiles = fitness_profiling_data['gene_profile_replicate_data']
    gene_profile_data = [gene_average_profiles, gene_S1_profiles, gene_S2_profiles, gene_replicate_profiles]

    lineage_average_profiles = fitness_profiling_data['lineage_profile_data']
    lineage_S1_profiles = fitness_profiling_data['lineage_profile_S1_data']
    lineage_S2_profiles = fitness_profiling_data['lineage_profile_S2_data']
    lineage_profile_data = [lineage_average_profiles, lineage_S1_profiles, lineage_S2_profiles]

    all_freq_arrays = fitness_profiling_data['all_freq_arrays']
    S1_freq_arrays = fitness_profiling_data['S1_freq_arrays']
    S2_freq_arrays = fitness_profiling_data['S2_freq_arrays']

    freq_data = [all_freq_arrays, S1_freq_arrays, S2_freq_arrays]
    # [f0_arr, D0_arr, f1_arr, D1_arr] = all_freq_arrays
    # [S1_f0_arr, S1_D0_arr, S1_f1_arr, S1_D1_arr] = S1_freq_arrays
    # [S2_f0_arr, S2_D0_arr, S2_f1_arr, S2_D1_arr] = S1_freq_arrays

    return gene_profile_data, lineage_profile_data, freq_data

def make_genome(genbank_file, label):
    record = next(SeqIO.parse(genbank_file, format="genbank"))
    print(len(record))
    garc   = pycircos.Garc(arc_id=label, record=record, interspace=0, linewidth=0,
              facecolor="#FFFFFF00", raxis_range=(0,10),
              label=f"{shared.BAC_FORMAL_NAMES[label]}\n{len(record)/10**6.:.1f} Mb", label_visible=True, labelsize=55);

    gcircle = pycircos.Gcircle();
    gcircle.add_garc(garc);
    gcircle.set_garcs();

    genome_range = np.linspace(0, len(record)+1, 1000)
    gcircle.lineplot(label, data=[0.00]*1000, positions=genome_range, raxis_range=(750, 1000), rlim=(0,1), linecolor='black')
    gcircle.lineplot(label, data=[0.00]*1000, positions=genome_range, raxis_range=(450, 700), rlim=(0,1), linecolor='black')

    for i in range(4):
        pos = i * (len(record) // 4)
        gcircle.fillplot(label, data=[1, 1], positions=[pos - 5000, pos + 5000],
                         raxis_range=(700, 1000), rlim=(0, 1), facecolor='white', linewidth=0)

    return record, gcircle

def find_cluster_ids_of_tns(tns_of_interest, index_to_cluster_map): #different implementations of clustering may lead to different cluster_ids for same cluster
    return [index_to_cluster_map[tn_idx] for tn_idx in tns_of_interest]

def plot_tn_lineage_on_genome(gcircle, label, position, color, raxis_range=(750, 1000)):
    gcircle.fillplot(label, data=[1,1], positions=[position-20000, position+20000],
                     raxis_range=raxis_range, rlim=(0,1), facecolor=color)

def plot_nearest_geneko_on_genome(gcircle, label, position, raxis_range=(450, 700)):
    gcircle.fillplot(label, data=[1,1], positions=[position-25000, position+25000],
                     raxis_range=raxis_range, rlim=(0,1), facecolor='black')


def make_fig4_geneko_like(fig, gs, bac, plot_gene_lst, gene_data, lineage_data, freq_data, gene_coclustering_lineages_map, score_cutoff=2):
    gene_average_profiles, gene_S1_profiles, gene_S2_profiles, gene_replicate_profiles = gene_data
    lineage_average_profiles, lineage_S1_profiles, lineage_S2_profiles = lineage_data
    [f0_arr, D0_arr, f1_arr, D1_arr] = freq_data[0]
    ENV_ALL_REPLICATES = fp.make_env_replicate_tuples(bac)
    ENV_LABELS = fp.make_env_labels(ENV_ALL_REPLICATES)

    global_ax = fig.add_subplot(gs[2:])
    ax_methods.turn_off_ax(global_ax)
    global_ax.set_ylabel('Fold change', labelpad=16, fontsize=12)

    for row, (gene, panel_id) in enumerate(zip(plot_gene_lst, ['b', 'c'])):
        fitness_browser_ax = fig.add_subplot(gs[row, 3])
        genome_record, genome_plot = make_genome(genbank_filemap[bac], bac)
        genome_ax = fig.add_subplot(gs[row, 0])
        ax_methods.turn_off_ax(genome_ax)
        ax = fig.add_subplot(gs[row, 2])

        gene_start, gene_stop = gene_lineage_map[gene]['coords'][0]
        plot_nearest_geneko_on_genome(genome_plot, bac, np.mean([gene_start, gene_stop]))

        ### Plot gene profiles
        ### plot gene-replicate averaged fitness profiles
        gene_profile = gene_average_profiles[gene]['lfc']
        n_env = gene_profile.shape[0]
        gene_rep1_profile = gene_replicate_profiles[gene][1]
        gene_rep2_profile = gene_replicate_profiles[gene][2]
        gene_min_profile = np.min([gene_rep1_profile, gene_rep2_profile], axis=0)
        gene_max_profile = np.max([gene_rep1_profile, gene_rep2_profile], axis=0)
        ax.plot(np.exp(gene_profile), zorder=100, color='black', marker='.', linestyle='solid', markersize=5,
                label='Gene knockout')
        ax.fill_between(np.arange(n_env), np.exp(gene_min_profile), np.exp(gene_max_profile), alpha=0.2, color='black',
                        lw=0, zorder=99)
        ax.text(0.05, 0.08, f'{gene_descriptions[gene]}', fontsize=9, transform=ax.transAxes, va='bottom')
        ax.set_yscale('log')
        ax.axhline(1, color='black')
        ax.set_ylim(0.3 * 10 ** -1, 6 * 10 ** 1)
        #     ax.tick_params(axis='both', which='minor', labelsize=8)
        ax.set_yticks([10 ** -1, 10 ** 0, 10 ** 1])
        ax.set_yticklabels([r"$10^{-1}$", r"$10^{0}$", r"$10^{1}$"])
        ax.yaxis.set_tick_params(labelsize=9)

        cocluster_index_tuples = gene_coclustering_lineages_map[gene]

        cocluster_indices = [index_tup[0] for index_tup in cocluster_index_tuples]
        cocluster_positions = [index_tup[1] for index_tup in cocluster_index_tuples]
        cocluster_scores = [index_tup[2] for index_tup in cocluster_index_tuples]

        cocluster_profiles = lineage_average_profiles[0, cocluster_indices]
        for z, (position, score, profile) in enumerate(zip(cocluster_positions, cocluster_scores, cocluster_profiles)):
            if score >score_cutoff and z <= 4:
                continue
            if score <=score_cutoff and z <= 4:
                ls = 'solid'

            # genome_ax.axhline(position, color=shared.get_kelly_color(z), linestyle=ls, lw=1, alpha=1)
            plot_tn_lineage_on_genome(genome_plot, bac, position, shared.get_kelly_color(z))

            if z <= 4:
                label = 'Unrelated\nTn lineages' if z == 0 else ''
                ax.plot(np.exp(profile), color=shared.get_kelly_color(z), linestyle=ls, label=label)

        cocluster_tight_indices = [index_tup[0] for index_tup in cocluster_index_tuples if index_tup[2] <score_cutoff]
        cocluster_tight_positions = [index_tup[1] for index_tup in cocluster_index_tuples if index_tup[2] <score_cutoff]
        cocluster_lineage_S1_profiles = lineage_S1_profiles[0, cocluster_tight_indices]
        cocluster_lineage_S2_profiles = lineage_S2_profiles[0, cocluster_tight_indices]
        cocluster_lower_profile, cocluster_upper_profile = fp.calculate_cluster_bands(cocluster_lineage_S1_profiles,
                                                                                      cocluster_lineage_S2_profiles)
        ax.fill_between(np.arange(n_env), np.exp(cocluster_lower_profile), np.exp(cocluster_upper_profile),
                        color='green', alpha=0.5, lw=0, zorder=0)
        format_profile_ax(ax, ENV_LABELS)
        if row == 0:
            ax.set_xticklabels([])
            ax.legend(loc=2, fontsize=9, frameon=False, borderpad=0, labelspacing=0.3)

        ## Plot fitness browser data
        x_counter = 0
        scatter_x, scatter_y = [], []
        line_x, line_y = [], []
        for z, (env_label, media) in enumerate(zip(['Starch', 'Host glycans', 'Monosaccharides'],
                                                   [('Corn starch', 'Amylopectin', 'Amylose'),
                                                    ('Heparin', 'Chondroitin sulfate'),
                                                    ('Arabinose', 'Fructose', 'Galactose', 'Glucose')])):
            for m, medium in enumerate(media):
                line_x.append(x_counter)
                line_y.append(np.mean(fp.fitness_browser_data[gene][medium]))
                for r, rep in enumerate(fp.fitness_browser_data[gene][medium]):
                    scatter_x.append(x_counter + rnd.normal(0, 0.1))
                    scatter_y.append(rep)
                x_counter += 1
            if z % 2 == 1:
                fitness_browser_ax.axvspan(xmin=x_counter - len(media) - 0.5, xmax=x_counter - 0.5,
                                           color='grey', alpha=0.3, lw=0)

        fitness_browser_ax.plot(line_x, np.exp(line_y), color='black', lw=1)
        fitness_browser_ax.scatter(scatter_x, np.exp(scatter_y), facecolors='none', edgecolors='black', s=7)
        fitness_browser_ax.set_ylim(ax.get_ylim())
        fitness_browser_ax.set_xlim(fitness_browser_ax.get_xlim()[0] - 0.5, fitness_browser_ax.get_xlim()[1])
        fitness_browser_ax.set_yscale('log')
        fitness_browser_ax.set_yticklabels([])
        fitness_browser_ax.set_xticks([1, 3.5, 6.5])
        fitness_browser_ax.set_xticklabels([])
        fitness_browser_ax.axhline(1, color='black', linestyle='dashed', zorder=0)

        if row == 0:
            legend_markers = [ mpl.lines.Line2D([0], [0], color='black', lw=0.75),
                              mpl.lines.Line2D([0], [0], marker='.', color='black', mfc='none', linestyle='None', markersize=5),
                              ]
            fitness_browser_ax.legend(legend_markers, ['K.O. mean', 'Replicates'], loc=2, fontsize=8, frameon=False, borderpad=0, labelspacing=0.1)
        if row == 1:
            fitness_browser_ax.set_xticklabels(['Starches', 'Host glycans', 'Simple\nsugars'],
                                               fontsize=9, rotation=45, ha='right')


        ## clustering lineages
        cocluster_tight_indices = [index_tup[0] for index_tup in cocluster_index_tuples if index_tup[2] <score_cutoff]
        cocluster_tight_positions = [index_tup[1] for index_tup in cocluster_index_tuples if index_tup[2] <score_cutoff]
        excluded_indices = cocluster_tight_indices
        excluded_positions = cocluster_tight_positions


        # ene_replicate_profiles, all_gene_profile_data, f0_arr, f1_arr, D0_arr, D1_arr, lineage_gene_map, exclude_indices=[], exclude_positions=[]
        filtered_gene_replicate_profiles = \
            fp.filter_gene_replicate_profiles(gene_replicate_profiles, gene_average_profiles, f0_arr, f1_arr, D0_arr,
                                              D1_arr, shared.bac_lineage_gene_map[bac], excluded_indices,
                                              excluded_positions)

        filtered_genes = np.array([gene for gene, profiles in filtered_gene_replicate_profiles.items()])
        filtered_profiles = np.array([profiles[0] for gene, profiles in filtered_gene_replicate_profiles.items()])
        filtered_S1_profiles = np.array([profiles[1] for gene, profiles in filtered_gene_replicate_profiles.items()])
        filtered_S2_profiles = np.array([profiles[2] for gene, profiles in filtered_gene_replicate_profiles.items()])
        gene_distances = fp.parallelized_distance(gene_profile, filtered_profiles)
        gene_distance_argsort = np.argsort(gene_distances)
        for i, idx in enumerate(gene_distance_argsort[:]):
            filtered_profile = filtered_profiles[idx]
            filtered_S1_profile = filtered_S1_profiles[idx]
            filtered_S2_profile = filtered_S2_profiles[idx]
            filtered_gene = filtered_genes[idx]

            if fp.distance(filtered_S1_profile, filtered_S2_profile) > 5:
                continue
            if gene_distances[idx] >score_cutoff:
                break

        genome_plot.save(f'{plot_dir}/{bac}_{gene}_geneko_like_genome_positions', format='png', dpi=300)
        im = mpl.image.imread(f'{plot_dir}/{bac}_{gene}_geneko_like_genome_positions.png')
        genome_ax.imshow(im)
        genome_ax.text(-0.03, 0.95, f'$\\bf{panel_id}$', fontsize=12, transform=genome_ax.transAxes)
        os.remove(f'{plot_dir}/{bac}_{gene}_geneko_like_genome_positions.png')

        
    plt.subplots_adjust(wspace=0.1)

def make_fig4_novel(fig, gs, bac, lineage_profile_data, clusters, plot_cluster_ids, novelty_cluster_items):
    lineage_average_profiles, lineage_S1_profiles, lineage_S2_profiles = lineage_profile_data

    global_ax = fig.add_subplot(gs[2:])
    ax_methods.turn_off_ax(global_ax)
    global_ax.set_ylabel('Fold change', labelpad=16, fontsize=12)
    ENV_ALL_REPLICATES = fp.make_env_replicate_tuples(bac)
    ENV_LABELS = fp.make_env_labels(ENV_ALL_REPLICATES)

    for row, (cluster_id, panel_id) in enumerate(zip(plot_cluster_ids, ['d', 'e'])):
        cluster_data = clusters[cluster_id]
        cluster_indices, cluster_positions = cluster_data[:2]
        cluster_profiles = np.array(cluster_data[2])
        cluster_S1_profiles = lineage_S1_profiles[0, cluster_indices]
        cluster_S2_profiles = lineage_S2_profiles[0, cluster_indices]
        n_env = cluster_profiles.shape[1]

        genome_record, genome_plot = make_genome(genbank_filemap[bac], bac)
        genome_ax = fig.add_subplot(gs[row, 0])
        ax_methods.turn_off_ax(genome_ax)
        ax = fig.add_subplot(gs[row, 2:])


        # genome_ax = fig.add_subplot(gs[row, 2])
        # fp.make_genome_colorbar(genome_ax, fp.BWH2_LENGTH)
        # genome_ax.set_ylabel('Genome position (Mb)', fontsize=8)
        # genome_ax.yaxis.set_tick_params(labelsize=7)

        within_cluster_scores = fp.parallelized_distance(np.mean(cluster_profiles, axis=0), cluster_profiles)
        argsort = np.argsort(within_cluster_scores)
        for z_sort, idx in enumerate(argsort[:]):
            profile = cluster_profiles[z_sort]
            position = cluster_positions[z_sort]

            if z_sort <= 4:
                label = 'Tn lineage' if z_sort == 0 else ''
                ax.plot(np.exp(profile), color=KELLY_COLORS[z_sort % len(KELLY_COLORS)], label=label)
            # genome_ax.axhline(position, color=KELLY_COLORS[z_sort % len(KELLY_COLORS)], lw=1)
            plot_tn_lineage_on_genome(genome_plot, bac, position, shared.get_kelly_color(z_sort))


        lower_profile, upper_profile = fp.calculate_cluster_bands(cluster_S1_profiles, cluster_S2_profiles)
        ax.fill_between(np.arange(n_env), np.exp(lower_profile),
                        np.exp(upper_profile), color='green', alpha=0.5, lw=0, zorder=0)

        cluster_item = novelty_cluster_items[cluster_id]
        min_gene_score, sorted_genes, sorted_scores = cluster_item[1:4]
        nearby_gene_profiles, nearby_gene_S1_profiles, nearby_gene_S2_profiles = cluster_item[4:]

        for l in range(1):
            similar_gene_profile = np.copy(nearby_gene_profiles[l])
            similar_gene_S1_profile = np.copy(nearby_gene_S1_profiles[l])
            similar_gene_S2_profile = np.copy(nearby_gene_S2_profiles[l])

            similar_gene_profile[similar_gene_profile == 1] = 0
            similar_gene_S1_profile[similar_gene_S1_profile == 1] = 0
            similar_gene_S2_profile[similar_gene_S2_profile == 1] = 0

            min_similar_gene_profile = np.min([similar_gene_S1_profile, similar_gene_S2_profile], axis=0)
            max_similar_gene_profile = np.max([similar_gene_S1_profile, similar_gene_S2_profile], axis=0)
            ax.plot(np.exp(similar_gene_profile), color='black', marker='.',
                    linestyle='solid', markersize=5, label='Most similar\ngene knockout')
            ax.fill_between(np.arange(similar_gene_profile.shape[0]), np.exp(min_similar_gene_profile),
                            np.exp(max_similar_gene_profile), alpha=0.2, color='black', lw=0)

            nearby_gene = sorted_genes[l]
            gene_start, gene_stop = gene_lineage_map[nearby_gene]['coords'][0]
            # genome_ax.axhspan(ymin=gene_start - 10 ** 5, ymax=gene_stop + 10 ** 5, color='black', lw=0, zorder=0)
            plot_nearest_geneko_on_genome(genome_plot, bac, np.mean([gene_start, gene_stop]))
            

        if 'formatting' != '':
            format_profile_ax(ax, ENV_LABELS)
            ax.set_yscale('log')
            ax.set_ylim(0.2 * 10 ** -1, 1.5 * 10 ** 3)
            ax.set_yticks([10 ** -1, 10 ** 0, 10 ** 1, 10 ** 2, 10 ** 3])
            ax.set_yticklabels([r"$10^{-1}$", r"$10^{0}$", r"$10^{1}$", r"$10^{2}$", r"$10^{3}$"])
            ax.yaxis.set_tick_params(labelsize=9)
            ax.yaxis.set_minor_locator(mpl.ticker.LogLocator(numticks=999, subs=(.2, .3, .4, .5, .6, .7, .8, .9)))

            if row == 0:
                ax.set_xticklabels([])
                ax.legend(loc=1, fontsize=9, frameon=False, ncol=1, borderpad=0, labelspacing=0.3)

        genome_plot.save(f'{plot_dir}/{bac}_{cluster_id}_novel_genome_positions', format='png', dpi=300)
        im = mpl.image.imread(f'{plot_dir}/{bac}_{cluster_id}_novel_genome_positions.png')
        genome_ax.imshow(im)
        genome_ax.text(-0.03, 0.95, f'$\\bf{panel_id}$', fontsize=12, transform=genome_ax.transAxes)
        os.remove(f'{plot_dir}/{bac}_{cluster_id}_novel_genome_positions.png')


def format_profile_ax(ax, labels, splits=(5,10)):
    ax.set_xlim(ax.get_xlim())
    ax.axvspan(ax.get_xlim()[0], splits[0]-0.5, color='blue', alpha=0.1, lw=0)
    ax.axvspan(splits[0]-0.5, splits[1]-0.5, color='red', alpha=0.1, lw=0)
    ax.set_xticks( np.arange(len(labels) ) )
    ax.set_xticklabels( labels, rotation=+45, fontsize=9, ha='right')
    ax.axhline(1, color='black', linestyle='dashed', zorder=0)

if __name__ == '__main__':
    fig = plt.figure(figsize=(11, 7.6))
    gs = mpl.gridspec.GridSpec(nrows=5, ncols=2, height_ratios=(1, 1, 0.5, 1, 1), width_ratios=(0.4, 0.6), figure=fig, wspace=0.1)

    schematic_ax = fig.add_subplot(gs[:, 0])
    ax_methods.turn_off_ax(schematic_ax)
    # im = mpl.image.imread(f'{plot_dir}/fig4_schematic.png')
    # schematic_ax.imshow(im)
    schematic_ax.text(0.0, 1.0,'$\\bf{a}$', fontsize=12, transform=schematic_ax.transAxes)

    # for r, panel_id in zip([0, 1, 3, 4], ['b', 'c', 'd', 'e']):
    #     ax = fig.add_subplot(gs[r, 1:])
    #     ax_methods.turn_off_ax(ax)
    #     ax.text(-0.019, 0.9, f'$\\bf{panel_id}$', fontsize=12, transform=ax.transAxes)

    bac = 'BtVPI'
    row_ids = shared.bac_row_ids[bac]
    read_array = shared.bac_read_arrays[bac]
    input_array = shared.bac_input_arrays[bac]
    day0_reads = read_array[0]
    day0_freqs = read_array[0] / read_array[0].sum()
    gene_lineage_map = shared.bac_gene_meta_dict[bac]
    read_arrays_meta = {'input_array': input_array,
                        'read_array': read_array,
                        'row_ids': row_ids}
    plot_gene_lst = ['BT1052', 'BT1272', 'BT1765', 'BT3388', 'BT4174', 'BT4248',
                     'BT4719', 'BT0238', 'BT3700', 'BT3701', 'BT3702', 'BT3703', 'BT3705']

    # get profile data
    gene_profile_data, lineage_profile_data, freq_data = get_profile_data(bac)

    with open(f'{data_dir}/{bac}_gene_coclustering_lineages.pkl', 'rb') as f:
        gene_coclustering_lineages_map = pickle.load(f)

    gene_like_gs = mpl.gridspec.GridSpecFromSubplotSpec(nrows=2, ncols=4, width_ratios=(0.5, 0.075, 0.9, 0.45), subplot_spec=gs[:2, 1])
    gene_like_ax = fig.add_subplot(gene_like_gs[:, :])
    ax_methods.turn_off_ax(gene_like_ax)
    gene_like_ax.text(0.4, 1.05, "Gene knockout-like lineages", transform=gene_like_ax.transAxes, fontsize=16, ha='center')
    make_fig4_geneko_like(fig, gene_like_gs, bac, ['BT3705', 'BT0238'], gene_profile_data, lineage_profile_data, freq_data,
                          gene_coclustering_lineages_map, score_cutoff=2)


    ## novel clusters in Bc
    bac = 'BWH2'
    row_ids = shared.bac_row_ids[bac]
    read_array = shared.bac_read_arrays[bac]
    input_array = shared.bac_input_arrays[bac]
    day0_reads = read_array[0]
    day0_freqs = read_array[0] / read_array[0].sum()
    gene_lineage_map = shared.bac_gene_meta_dict[bac]
    read_arrays_meta = {'input_array': input_array,
                        'read_array': read_array,
                        'row_ids': row_ids}

    # get profile data
    gene_profile_data, lineage_profile_data, freq_data = get_profile_data(bac)

    with open(f'{data_dir}/{bac}_sorted_novel_clusters.pkl', 'rb') as f:
        (sorted_cluster_novelty_scores, novelty_cluster_items, clusters, index_to_cluster_map) = pickle.load(f)

    plot_cluster_tn_indices = [78472, 62235, 4599, 3854, 100180, 2122, 8058, 5281, 14192, 8328]
    plot_cluster_ids = find_cluster_ids_of_tns(plot_cluster_tn_indices, index_to_cluster_map)

    novel_cluster_gs = mpl.gridspec.GridSpecFromSubplotSpec(nrows=2, ncols=4, width_ratios=(0.5, 0.075, 0.9, 0.5),
                                                        subplot_spec=gs[3:, 1])
    novel_cluster_ax = fig.add_subplot(novel_cluster_gs[:, :])
    ax_methods.turn_off_ax(novel_cluster_ax)
    novel_cluster_ax.text(0.4, 1.05, "Gene knockout-unlike lineages", transform=novel_cluster_ax.transAxes, fontsize=16, ha='center')
    
    plot_cluster_tn_indices = [14192, 8328]
    plot_cluster_ids = find_cluster_ids_of_tns(plot_cluster_tn_indices, index_to_cluster_map)
    print(plot_cluster_ids)
    print(clusters[plot_cluster_ids[0]])
    print(clusters[plot_cluster_ids[1]])

    make_fig4_novel(fig, novel_cluster_gs, bac, lineage_profile_data, clusters, plot_cluster_ids, novelty_cluster_items)

    fig.savefig(f'{plot_dir}/fig4.pdf', transparent=True, dpi=500)
