# Supplementary material for: Quantifying the adaptive landscape of commensal gut bacteria using high-resolution lineage tracking
Source: Nat Commun. 2024 Feb 21;15:1605. doi: 10.1038/s41467-024-45792-0 (PMC10881964; doi:10.1038/s41467-024-45792-0)
Supplement: Supplementary file 5 — Supplementary Code 1 [file 41467_2024_45792_MOESM5_ESM.zip › tnseq_adaptation_natcomm_fin/scripts/sfig6_rank_order_full_dfe.py]

root_name = 'tnseq_adaptation'
root_name = 'tnseq_adaptation'
import os, sys  ## make sure path to root of project directory
cwd = os.getcwd(); directory_root = cwd[:cwd.index(root_name)+len(root_name)]
sys.path.insert(0, directory_root)
from methods.config import * #includes matplotlib, matplotlib.pyplot, numpy, pickle
import methods.ax_methods as ax_methods
import methods.shared as shared
import scipy.stats

def make_sfig(fig, outer):
    rank_ax = fig.add_subplot(outer[:, 0])
    rank_ax.set_xlabel('Fitness rank in discovery', fontsize=8, labelpad=4)
    rank_ax.set_ylabel('Relative fitness in validation (days$^{-1}$)', fontsize=8, labelpad=6)
    ax_methods.turn_off_ax(rank_ax)

    dfe_ax = fig.add_subplot(outer[:, 1])
    dfe_ax.set_xlabel('Relative fitness (days$^{-1}$)', fontsize=8, labelpad=4)
    dfe_ax.set_ylabel('Fraction of lineages', fontsize=8, labelpad=-2)
    ax_methods.turn_off_ax(dfe_ax)

    diet_colors = {'HF/HS': DIET_COLORS['HF'], 'LF/HPP': DIET_COLORS['LF']}

    for b, bac in enumerate(['BWH2', 'Bovatus', 'BtVPI', 'Bt7330']):
        ax_rank_order = fig.add_subplot(outer[2 * b, 0])
        dfe_ax = fig.add_subplot(outer[2 * b, 1])
        for (diet, discovery_mice, validation_mice) in [('HF/HS', [6, 7, 8, 9, 10], [1, 2, 3, 5]),
                                                        ('LF/HPP', [11, 12, 13, 15], [16, 18, 19])]:
            if 'plot rank order curves, etc':
                min_reads = 5
                gene_nn = False
                cutoff = 10 ** -6.5
                # cutoff = 0
                cg = 100  # coarse_grain

                discovery_d0, discovery_d1 = 0, 4
                discovery_dt = discovery_d1 - discovery_d0
                validation_d0, validation_d1 = 0, 4
                validation_dt = validation_d1 - validation_d0
                panel_indices = {'BWH2': ['$\\bf{(c)}$', '$\\bf{(d)}$', '$\\bf{(e)}$'],
                                 'BtVPI': ['$\\bf{(f)}$', '$\\bf{(g)}$', '$\\bf{(h)}$'],
                                 'Bovatus': ['$\\bf{(f)}$', '$\\bf{(g)}$', '$\\bf{(h)}$'],
                                 'Bt7330': ['$\\bf{(f)}$', '$\\bf{(g)}$', '$\\bf{(h)}$']}

            if 'generate discovery and validation frequencies':
                discovery_reads0, discovery_reads1 = np.copy(
                    shared.get_read_arrays(bac, discovery_mice, 0, 4, split_day0=2))
                validation_reads0, validation_reads1 = np.copy(
                    shared.get_read_arrays(bac, validation_mice, 0, 4, split_day0=1))
                # discovery_reads0 -= shared.bac_input_arrays[bac][6][shared.bac_nonwu_indices[bac]]

                discovery_D0, discovery_D1 = discovery_reads0.sum(), discovery_reads1.sum()
                discovery_freqs0, discovery_freqs1 = discovery_reads0 / discovery_D0, discovery_reads1 / discovery_D1

                validation_D0, validation_D1 = validation_reads0.sum(), validation_reads1.sum()
                validation_freqs0, validation_freqs1 = validation_reads0 / validation_D0, validation_reads1 / validation_D1

                d0_reads = shared.bac_read_arrays[bac][0][shared.bac_nonwu_indices[bac]]
                d0_freqs = d0_reads / d0_reads.sum()
                d1_reads = (discovery_reads1 + validation_reads1)

                max_freqs = np.max([discovery_freqs0, discovery_freqs1], axis=0)
                d_valid = shared.filter_lineages(discovery_reads0, discovery_reads1, min_reads=min_reads,
                                             threshold=max_freqs)
                v_valid = shared.filter_lineages(validation_reads0, validation_reads1, min_reads=min_reads,
                                             threshold=max_freqs)

                filtered_bool = (d0_freqs > cutoff) * v_valid  # * d_valid
                lineage_indices = rnd.permutation(np.arange(d0_freqs.shape[-1])[filtered_bool])

                d_f0, d_f1 = shared.maxmin_freqs(discovery_freqs0, discovery_D0, discovery_freqs1, discovery_D1)
                v_f0, v_f1 = shared.maxmin_freqs(validation_freqs0, validation_D0, validation_freqs1, validation_D1)
                n_fit = filtered_bool.sum()

            if 'generate sorted fitnesses':
                fit_indices, sorted_fitnesses = shared.rank_barcodes(d_f0[lineage_indices], d_f1[lineage_indices],
                                                                 discovery_dt)
                fit_indices = lineage_indices[fit_indices]

                # n_fit = filtered_bool.sum()
                v_f0_fit, v_f1_fit = v_f0[fit_indices][:n_fit], v_f1[fit_indices][:n_fit]
                d_freqs0_fit, d_freqs1_fit = discovery_freqs0[fit_indices][:n_fit], discovery_freqs1[fit_indices][
                                                                                    :n_fit]
                v_freqs0_fit, v_freqs1_fit = validation_freqs0[fit_indices][:n_fit], validation_freqs1[fit_indices][
                                                                                     :n_fit]
                validation_lfcs = shared.calc_lfc_array(v_f0_fit, v_f1_fit, validation_dt)

                cg_validate_lfcs = shared.calc_coarse_grained_lfc_array(v_freqs0_fit, validation_D0, v_freqs1_fit,
                                                                 validation_D1,
                                                                 validation_dt, coarse_grain=cg)
                gene_complement_f0, gene_complement_f1 = shared.calc_gene_complement_freqs(bac, fit_indices[:n_fit],
                                                                                       validation_freqs0,
                                                                                       validation_freqs1,
                                                                                       nearest_neighbors=gene_nn,
                                                                                       cutoff=cutoff)
                cg_gene_complement_lfcs = shared.calc_coarse_grained_lfc_array(gene_complement_f0, validation_D0,
                                                                        gene_complement_f1, validation_D1,
                                                                        validation_dt, coarse_grain=cg)

            if diet in ['HF/HS', 'LF/HPP']:
                if 'rank order plot':
                    # ax_rank_order.plot(np.arange(n_fit), sorted_fitnesses[:n_fit], KELLY_COLORS[4], label="discovery fitness")
                    # ax_rank_order.scatter(np.arange(validation_lfcs.shape[-1]), validation_lfcs, s=1, color=KELLY_COLORS[3], rasterized=True, zorder=0, alpha=0.1)
                    ax_rank_order.plot(np.arange(cg_validate_lfcs.shape[-1])[cg // 2:-cg // 2],
                                       cg_validate_lfcs[cg // 2:-cg // 2], color=diet_colors[diet], label=f'{diet}')
                    # ax_rank_order.plot(np.arange(cg_gene_complement_lfcs.shape[-1])[cg//2:-cg//2],
                    #                     cg_gene_complement_lfcs[cg//2:-cg//2], KELLY_COLORS[1], zorder=0, label="gene complement")

            fitnesses = cg_validate_lfcs[50:-50][::-1]
            ranks = np.arange(fitnesses.shape[0])
            # ax.plot(fitnesses, ranks[::-1])
            dx = 0.01
            if bac == 'Bt7330':
                x = np.arange(-1.0, 1.5, dx)
            else:
                x = np.arange(-1.0, 1.2, dx)
            x_avg = (x[1:] + x[:-1]) / 2

            # # iso_reg = isotonic.IsotonicRegression().fit(fitnesses, ranks[::-1])
            # # cdf = iso_reg.predict(x) # # # print(iso_y[10:])
            # # dfe = (cdf[1:]-cdf[:-1]) / dx
            # # # ax.plot(x_avg, dfe, color=KELLY_COLORS[b], linestyle='dotted')
            #
            # iso_reg = isotonic.IsotonicRegression().fit(ranks, fitnesses)
            # iso_y = iso_reg.predict(ranks) # # # print(iso_y[10:])
            #
            # iso_y += rnd.normal(scale=1e-5, size=iso_y.shape[0])
            # sort = np.argsort(iso_y)
            # c3_spline = scipy.interpolate.PchipInterpolator(iso_y[sort], ranks[sort])
            # cdf = c3_spline(x)
            # deriv = c3_spline.derivative(1)
            # dfe = (cdf[1:]-cdf[:-1]) / dx
            # # ax.plot(x_avg, dfe, color='black', linestyle='dotted')
            # # ax.plot(x_avg, deriv(x_avg), color=KELLY_COLORS[b], linestyle='dotted')

            delta = 0.3
            kernel = scipy.stats.gaussian_kde(fitnesses, bw_method=delta)

            dfe_ax.plot(x, kernel(x), label=f'{diet}', color=diet_colors[diet])
            dfe_ax.set_yticks([])
            dfe_ax.axvline(0, color='black', linestyle='dashed')
            dfe_ax.legend(frameon=False)
            # dfe_ax.set_xlabel('relative fitness (/day)')
            # dfe_ax.set_ylabel('density')
        if 'format rank order plot':
            _, xticks, xtick_labels = RANK_ORDER_FORMATS[bac]
            # ax_rank_order.set_xticks(xticks)
            # ax_rank_order.set_xticklabels(xtick_labels)
            # ax_rank_order.set_xlim(-n_fit/100, n_fit)
            ax_rank_order.set_ylim(-1.0, 1.4)
            y_ticks = [-0.8, -0.4, 0, 0.4, 0.8, 1.2]
            if bac == 'Bt7330':
                ax_rank_order.set_ylim(-1.0, 1.8)
                y_ticks = [-0.8, -0.4, 0, 0.4, 0.8, 1.2, 1.6]
            x_ticks = ax_rank_order.get_xticks()
            x_ticks = [1] + list(x_ticks[1:])
            xtick_labels = [1] + [str(int(xtick / 1000)) + 'k' for xtick in x_ticks[1:]]
            ax_rank_order.set_xticklabels(xtick_labels)
            ax_rank_order.set_yticks(y_ticks, fontsize=40)
            ax_rank_order.axhline(0, color='black', linestyle='dashed')
            ax_rank_order.text(0.25, 0.85, f'{BAC_FORMAL_NAMES[bac]}', transform=ax_rank_order.transAxes)
            if bac == 'BWH2':
                # legend_markers = [ax_methods.make_marker_obj(color=KELLY_COLORS[4]),
                #                   ax_methods.make_marker_obj(color=KELLY_COLORS[9], marker='o', mec=KELLY_COLORS[3], mfc=KELLY_COLORS[3], markersize=3.5)]
                # ax_rank_order.legend(legend_markers, ['discovery', 'validation'], fontsize=6, loc=1)
                ax_rank_order.legend(frameon=False)
            # ax_rank_order.set_xlabel('fitness rank order in discovery')
            # ax_rank_order.set_ylabel('relative fitness (/day)')

if __name__ == '__main__':
    RANK_ORDER_FORMATS = {
        'BWH2': (20000, [1000, 5000, 10000, 15000, 19000], ['1000', '5000', '10000', '15000', '19000']),
        'Bovatus': (10000, [1000, 3000, 5000, 7000, 9000], ['1000', '3000', '5000', '7000', '9000']),
        'BtVPI': (10000, [1000, 3000, 5000, 7000, 9000], ['1000', '3000', '5000', '7000', '9000']),
        'Bt7330': (5000, [500, 1500, 2500, 3500, 4500], ['500', '1500', '2500', '3500', '4500'])}

    with open(f'{data_dir}/shared_10biggest_indices.pkl', 'rb') as f:
        muller_lineage_dict = pickle.load(f)

    fig = plt.figure(figsize=(5, 5.5))
    outer = mpl.gridspec.GridSpec(nrows=7, ncols=2, height_ratios=[1, 0.05, 1, 0.05, 1, 0.05, 1],
                                  width_ratios=[1, 0.75], figure=fig)

    make_sfig(fig, outer)

    fig.savefig(f'{plot_dir}/sfig6_rank_order_full_dfe.pdf')
