# Supplementary material for: Quantifying the adaptive landscape of commensal gut bacteria using high-resolution lineage tracking
Source: Nat Commun. 2024 Feb 21;15:1605. doi: 10.1038/s41467-024-45792-0 (PMC10881964; doi:10.1038/s41467-024-45792-0)
Supplement: Supplementary file 5 — Supplementary Code 1 [file 41467_2024_45792_MOESM5_ESM.zip › tnseq_adaptation_natcomm_fin/scripts/sfig5_rank_order_all_bac.py]

root_name = 'tnseq_adaptation'
import os, sys  ## make sure path to root of project directory
cwd = os.getcwd(); directory_root = cwd[:cwd.index(root_name)+len(root_name)]
sys.path.insert(0, directory_root)
from methods.config import * #includes matplotlib, matplotlib.pyplot, numpy, pickle
import methods.ax_methods as ax_methods
import methods.shared as shared
import scipy.stats


def calc_coarse_grained_lfc_array(freqs0, D0, freqs1, D1, dt, coarse_grain=100):
    cg_freqs0 = shared.running_mean_uniform_filter1d(freqs0, coarse_grain)
    cg_freqs1 = shared.running_mean_uniform_filter1d(freqs1, coarse_grain)

    cg_f0, cg_f1 = shared.maxmin_freqs(cg_freqs0, D0, cg_freqs1, D1)

    with np.errstate(divide='ignore'):
        return np.log( cg_f1/cg_f0 ) / dt

def make_sfig(fig, outer):
    all_ax_rank = fig.add_subplot(outer[:, 0:3])
    all_ax_rank.set_ylabel('Relative fitness in validation (days$^{-1}$)', fontsize=10, labelpad=5)
    all_ax_rank.set_xlabel('Fitness rank in discovery, days 0-4', fontsize=10, labelpad=5)
    ax_methods.turn_off_ax(all_ax_rank)

    all_ax_gene = fig.add_subplot(outer[:, 4:5])
    all_ax_gene.set_ylabel('Density of lineages', fontsize=10, labelpad=2)
    all_ax_gene.set_xlabel('Relative fitness (days$^{-1}$)', fontsize=10, labelpad=4)
    ax_methods.turn_off_ax(all_ax_gene)

    all_ax_temporal = fig.add_subplot(outer[:, 6:7])
    all_ax_temporal.set_ylabel('Coarse-grained fold change, $f(t)/f(0)$', fontsize=10, labelpad=5)
    all_ax_temporal.set_xlabel('Days', fontsize=10, labelpad=5)
    ax_methods.turn_off_ax(all_ax_temporal)

    if 'plot rank order curves, etc':
        min_reads = 5
        gene_nn = False
        cutoff = 10 ** -6.5
        cg = 100  # coarse_grain

        # discovery_mice = [11, 12, 13, 15]
        # validation_mice = [16, 18, 19]

        discovery_mice = [6, 7, 8, 9, 10]
        validation_mice = [1, 2, 3, 5]

        # discovery_mice = [6, 7, 8]
        # validation_mice = [9, 10]
        # validation_mice = [1, 2, 3, 5]
        # validation_mice = [16, 18, 19]

        # discovery_mice = [16, 18, 19]
        # validation_mice = [11, 12, 13, 15]

        discovery_d0, discovery_d1 = 0, 4
        discovery_dt = discovery_d1 - discovery_d0
        validation_d0, validation_d1 = 0, 4
        validation_dt = validation_d1 - validation_d0
        panel_indices = {'BWH2': ['$\\bf{(c)}$', '$\\bf{(d)}$', '$\\bf{(e)}$'],
                         'BtVPI': ['$\\bf{(f)}$', '$\\bf{(g)}$', '$\\bf{(h)}$'],
                         'Bovatus': ['$\\bf{(f)}$', '$\\bf{(g)}$', '$\\bf{(h)}$'],
                         'Bt7330': ['$\\bf{(f)}$', '$\\bf{(g)}$', '$\\bf{(h)}$']}

    for b, (bac, n_show) in enumerate([('BWH2', 10000), ('Bovatus', 10000), ('BtVPI', 10000), ('Bt7330', 10000)]):
        # for b, (bac, n_show) in enumerate([('BWH2', 20000), ('Bovatus', 20000), ('BtVPI', 20000), ('Bt7330', 20000)]):
        if 'generate discovery and validation frequencies':
            discovery_reads0, discovery_reads1 = np.copy(
                shared.get_read_arrays(bac, discovery_mice, discovery_d0, discovery_d1, split_day0=2))
            validation_reads0, validation_reads1 = np.copy(
                shared.get_read_arrays(bac, validation_mice, validation_d0, validation_d1, split_day0=1))
            # discovery_reads0 -= shared.bac_input_arrays[bac][6][shared.bac_nonwu_indices[bac]]

            discovery_D0, discovery_D1 = discovery_reads0.sum(), discovery_reads1.sum()
            discovery_freqs0, discovery_freqs1 = discovery_reads0 / discovery_D0, discovery_reads1 / discovery_D1

            validation_D0, validation_D1 = validation_reads0.sum(), validation_reads1.sum()
            validation_freqs0, validation_freqs1 = validation_reads0 / validation_D0, validation_reads1 / validation_D1

            d0_reads = shared.bac_read_arrays[bac][0][shared.bac_nonwu_indices[bac]]
            d0_freqs = d0_reads / d0_reads.sum()
            d1_reads = (discovery_reads1 + validation_reads1)

            max_freqs = np.max([discovery_freqs0, discovery_freqs1], axis=0)
            d_valid = shared.filter_lineages(discovery_reads0, discovery_reads1, min_reads=min_reads,
                                             threshold=max_freqs)
            v_valid = shared.filter_lineages(validation_reads0, validation_reads1, min_reads=min_reads,
                                             threshold=max_freqs)

            filtered_bool = (d0_freqs > cutoff) * v_valid  # * d_valid
            lineage_indices = rnd.permutation(np.arange(d0_freqs.shape[-1])[filtered_bool])

            d_f0, d_f1 = shared.maxmin_freqs(discovery_freqs0, discovery_D0, discovery_freqs1, discovery_D1)
            v_f0, v_f1 = shared.maxmin_freqs(validation_freqs0, validation_D0, validation_freqs1, validation_D1)

        if 'generate sorted fitnesses':
            # n_show = len(lineage_indices)
            fit_indices, sorted_fitnesses = shared.rank_barcodes(d_f0[lineage_indices], d_f1[lineage_indices],
                                                                 discovery_dt)
            fit_indices = lineage_indices[fit_indices]

            # n_show = filtered_bool.sum()
            v_f0_fit, v_f1_fit = v_f0[fit_indices][:n_show], v_f1[fit_indices][:n_show]
            d_freqs0_fit, d_freqs1_fit = discovery_freqs0[fit_indices][:n_show], discovery_freqs1[fit_indices][:n_show]
            v_freqs0_fit, v_freqs1_fit = validation_freqs0[fit_indices][:n_show], validation_freqs1[fit_indices][:n_show]
            validation_lfcs = shared.calc_lfc_array(v_f0_fit, v_f1_fit, validation_dt)

            cg_validate_lfcs = shared.calc_coarse_grained_lfc_array(v_freqs0_fit, validation_D0, v_freqs1_fit, validation_D1,
                                                             validation_dt, coarse_grain=cg)
            gene_complement_f0, gene_complement_f1 = shared.calc_gene_complement_freqs(bac, fit_indices[:n_show],
                                                                                       validation_freqs0,
                                                                                       validation_freqs1,
                                                                                       nearest_neighbors=gene_nn,
                                                                                       cutoff=cutoff)
            cg_gene_complement_lfcs = shared.calc_coarse_grained_lfc_array(gene_complement_f0, validation_D0,
                                                                    gene_complement_f1, validation_D1,
                                                                    validation_dt, coarse_grain=cg)

        
        cg_color = KELLY_COLORS[12]
        d16_color = DIET_COLORS['HF']
        gene_comp_color = 'green'
        if 'rank order plot':
            ax_rank_order = fig.add_subplot(outer[2*b, 0:3])
            # ax_rank_order.plot(np.arange(n_show)[cg//2:-cg//2], sorted_fitnesses[cg//2:n_show-cg//2], color='grey', label="discovery fitness", linestyle='dashed', zorder=2)
            ax_rank_order.plot(np.arange(n_show), sorted_fitnesses[:n_show], 'grey', label="discovery fitness")
            ax_rank_order.scatter(np.arange(validation_lfcs.shape[-1]), validation_lfcs, s=1, color="peachpuff", rasterized=True, zorder=0, alpha=0.1)
            ax_rank_order.plot(np.arange(cg_validate_lfcs.shape[-1])[cg//2:-cg//2],
                                cg_validate_lfcs[cg//2:-cg//2], cg_color, label="coarse-grained lineage", zorder=3)
            ax_rank_order.plot(np.arange(cg_gene_complement_lfcs.shape[-1])[cg//2:-cg//2],
                                cg_gene_complement_lfcs[cg//2:-cg//2], gene_comp_color, zorder=2, label="gene complement")

            muller_lineages = muller_lineage_dict[bac]['HF']
            muller_ranks = []
            for muller_lineage in muller_lineages:
                try: muller_ranks.append(np.where(fit_indices[:n_show]==muller_lineage)[0][0])
                except: continue
            muller_ranks = np.array(muller_ranks)

            ax_rank_order.scatter(np.arange(validation_lfcs.shape[-1])[muller_ranks], validation_lfcs[muller_ranks], s=10, marker=(3, 0, -90), color=d16_color, rasterized=True, zorder=10)

            if bac == 'Bovatus':
                legend_markers = [ax_methods.make_marker_obj(color='grey'),
                                  ax_methods.make_marker_obj(color=cg_color, marker='o', mec='peachpuff',
                                                             mfc='peachpuff', markersize=3.5),
                                  ax_methods.make_marker_obj(color=gene_comp_color),
                                  ax_methods.make_marker_obj(color=d16_color, linewidth=0, marker='>', mfc=d16_color, mec=d16_color, markersize=3.5)]
                ax_rank_order.legend(legend_markers, ['Discovery', 'Validation', 'Gene complement', 'Day 16 lineages'],
                                     fontsize=6, loc=1, frameon=True)

        if 'format rank order plot':
            _, xticks, xtick_labels = RANK_ORDER_FORMATS['Bovatus']
            ax_rank_order.set_xticks(xticks)
            ax_rank_order.set_xticklabels(xtick_labels)
            ax_rank_order.set_xlim(-n_show / 100, n_show)
            ax_rank_order.set_ylim(-0.6, 1.4)
            y_ticks = [-0.4, 0, 0.4, 0.8, 1.2]
            if bac == 'Bt7330':
                ax_rank_order.set_ylim(-0.6, 1.8)
                y_ticks = [-0.4, 0, 0.4, 0.8, 1.2, 1.6]
            ax_rank_order.set_yticks(y_ticks, fontsize=40)
            ax_rank_order.axhline(0, color='black', linestyle='dashed')
            ax_rank_order.text(0.25, 0.85, f'{BAC_FORMAL_NAMES[bac]} HF/HS', transform=ax_rank_order.transAxes)
            # ax_rank_order.text(-0.05, 1.05, panel_indices[bac][0], fontsize=8, transform=ax_rank_order.transAxes)

        temporal_mice = [6, 7, 8, 9, 10]
        if 'plot fold changes over time':
            read_array = shared.bac_read_arrays[bac][:, shared.bac_nonwu_indices[bac]]
            row_ids = shared.bac_row_ids[bac]

            rank_colors = [DIET_COLORS['HF'], 'orange', 'goldenrod', 'black']
            rank_ranges = [(0, 1000), (1000, 3000), (3000, 10000), (10000, -1)]

            row_ids = shared.bac_row_ids[bac]
            freqs0 = np.tile(d0_freqs, (len(temporal_mice), 1))[:, fit_indices]
            reads4 = read_array[[row_ids[(mouse, 4)] for mouse in temporal_mice]]
            freqs4 = np.einsum('ij, i->ij', reads4, reads4.sum(axis=1) ** -1.)[:, fit_indices]
            reads10 = read_array[[row_ids[(mouse, 10)] for mouse in temporal_mice]]
            freqs10 = np.einsum('ij, i->ij', reads10, reads10.sum(axis=1) ** -1.)[:, fit_indices]
            reads16 = read_array[[row_ids[(mouse, 16)] for mouse in temporal_mice]]
            freqs16 = np.einsum('ij, i->ij', reads16, reads16.sum(axis=1) ** -1.)[:, fit_indices]

            ax_temporal = fig.add_subplot(outer[b * 2, 6:7])
            for r, rank_range in enumerate(rank_ranges):
                r0, r1 = rank_range
                cg_freqs0 = freqs0[:, r0:r1].sum(axis=1)
                cg_freqs4 = freqs4[:, r0:r1].sum(axis=1)
                cg_freqs10 = freqs10[:, r0:r1].sum(axis=1)
                cg_freqs16 = freqs16[:, r0:r1].sum(axis=1)

                ref_freqs = cg_freqs0
                fcs = np.zeros((4, cg_freqs0.shape[0]))
                fcs[0, :] = cg_freqs0 / ref_freqs
                fcs[1, :] = cg_freqs4 / ref_freqs
                fcs[2, :] = cg_freqs10 / ref_freqs
                fcs[3, :] = cg_freqs16 / ref_freqs

                ax_temporal.plot([0, 4, 10, 16], fcs, color=rank_colors[r])

            ax_temporal.set_xticks([0, 4, 10, 16])
            ax_temporal.set_yscale('log')

            if bac == 'BWH2':
                ax_temporal.text(0, 40, 'Sum of ranks:', color='black', fontsize=6, ha='left')
                ax_temporal.text(16, 26, '1-1k', color=rank_colors[0], fontsize=6, ha='right')
                ax_temporal.text(16, 8, '1k-3k', color=rank_colors[1], fontsize=6, ha='right')
                ax_temporal.text(16, 2, '3k-10k', color=rank_colors[2], fontsize=6, ha='right')
                ax_temporal.text(16, 2.6 / 10, '>10k', color=rank_colors[3], fontsize=6, ha='right')

    if 'DFE':
        for b, bac in enumerate(['BWH2', 'Bovatus', 'BtVPI', 'Bt7330']):
            dfe_ax = fig.add_subplot(outer[2 * b, 4:5])

            min_reads = 5
            gene_nn = False
            cutoff = 10 ** -6.5
            cg = 100  # coarse_grain
            for z, (diet, discovery_mice, validation_mice) in enumerate([('HF', [6,7,8,9,10], [1,2,3,5]), ('LF', [11, 12, 13, 15], [16, 18, 19])]):
                if 'generate discovery and validation frequencies':
                    discovery_reads0, discovery_reads1 = np.copy(
                        shared.get_read_arrays(bac, discovery_mice, 0, 4, split_day0=2))
                    validation_reads0, validation_reads1 = np.copy(
                        shared.get_read_arrays(bac, validation_mice, 0, 4, split_day0=1))
                    # discovery_reads0 -= shared.bac_input_arrays[bac][6][shared.bac_nonwu_indices[bac]]

                    discovery_D0, discovery_D1 = discovery_reads0.sum(), discovery_reads1.sum()
                    discovery_freqs0, discovery_freqs1 = discovery_reads0 / discovery_D0, discovery_reads1 / discovery_D1

                    validation_D0, validation_D1 = validation_reads0.sum(), validation_reads1.sum()
                    validation_freqs0, validation_freqs1 = validation_reads0 / validation_D0, validation_reads1 / validation_D1

                    d0_reads = shared.bac_read_arrays[bac][0][shared.bac_nonwu_indices[bac]]
                    d0_freqs = d0_reads / d0_reads.sum()
                    d1_reads = (discovery_reads1 + validation_reads1)

                    max_freqs = np.max([discovery_freqs0, discovery_freqs1], axis=0)
                    d_valid = shared.filter_lineages(discovery_reads0, discovery_reads1, min_reads=min_reads,
                                                    threshold=max_freqs)
                    v_valid = shared.filter_lineages(validation_reads0, validation_reads1, min_reads=min_reads,
                                                    threshold=max_freqs)

                    filtered_bool = (d0_freqs > cutoff) * v_valid  # * d_valid
                    lineage_indices = rnd.permutation(np.arange(d0_freqs.shape[-1])[filtered_bool])

                    d_f0, d_f1 = shared.maxmin_freqs(discovery_freqs0, discovery_D0, discovery_freqs1, discovery_D1)
                    v_f0, v_f1 = shared.maxmin_freqs(validation_freqs0, validation_D0, validation_freqs1, validation_D1)

                if 'generate sorted fitnesses':
                    fit_indices, sorted_fitnesses = shared.rank_barcodes(d_f0[lineage_indices], d_f1[lineage_indices],
                                                                        discovery_dt)
                    fit_indices = lineage_indices[fit_indices]

                    cg_validate_lfcs_all = calc_coarse_grained_lfc_array(validation_freqs0[fit_indices], validation_D0,
                                                                        validation_freqs1[fit_indices], validation_D1,
                                                                        validation_dt, coarse_grain=cg)
                    gene_complement_f0, gene_complement_f1 = shared.calc_gene_complement_freqs(bac, fit_indices[:n_show],
                                                                                            validation_freqs0,
                                                                                            validation_freqs1,
                                                                                            nearest_neighbors=gene_nn,
                                                                                            cutoff=cutoff)

                fitnesses = cg_validate_lfcs_all[cg // 2:-cg // 2][::-1]
                discovery_fitnesses = sorted_fitnesses[cg // 2:-cg // 2][::-1]
                # ax.plot(fitnesses, ranks[::-1])
                dx = 0.001
                x = np.arange(0, 2.0, dx)

                delta = 0.3
                kernel = scipy.stats.gaussian_kde(fitnesses, bw_method=delta)
                discovery_kernel = scipy.stats.gaussian_kde(discovery_fitnesses, bw_method=delta)

                label = f'{DIET_NAMES[diet]}'
                # norm = np.sum(kernel(x))*dx
                norm = 1
                # dfe_ax.plot(x, discovery_kernel(x), label='Discovery', color=DIET_COLORS[diet], linestyle='dashed', zorder=0, lw=0.5)
                dfe_ax.plot(x, kernel(x)/norm, label=label, color=DIET_COLORS[diet], lw=1.25, zorder=5-z)
                

            dfe_ax.set_yticks([])
            dfe_ax.axvline(0, color='black', linestyle='dashed', zorder=0, lw=1 / 2)
            dfe_ax.axhline(0, color='black', linestyle='dashed', zorder=0, lw=1 / 2)
            if bac == 'BWH2':
                dfe_ax.legend(frameon=False, fontsize=6, loc=1)
            if True:
                dfe_ax.set_xlim(-0.05, 1.6)
            # else:
            #     dfe_ax.set_xlim(-0.05, 1.2)
            # dfe_ax.text(-0.15, 0.88, panel_indices[bac][1], fontsize=8, transform=dfe_ax.transAxes)
            # dfe_ax.set_ylim(10**-5, 10)
            # dfe_ax.set_yscale('log')


if __name__ == '__main__':
    RANK_ORDER_FORMATS = {
        'BWH2': (20000, [1000, 5000, 10000, 15000, 19000], ['1000', '5000', '10000', '15000', '19000']),
        'Bovatus': (10000, [1000, 3000, 5000, 7000, 9000], ['1000', '3000', '5000', '7000', '9000']),
        'BtVPI': (10000, [1000, 3000, 5000, 7000, 9000], ['1000', '3000', '5000', '7000', '9000']),
        'Bt7330': (5000, [500, 1500, 2500, 3500, 4500], ['500', '1500', '2500', '3500', '4500'])}

    with open(f'{data_dir}/shared_10biggest_indices.pkl', 'rb') as f:
        muller_lineage_dict = pickle.load(f)

    fig = plt.figure(figsize=(8, 6.5))
    outer = mpl.gridspec.GridSpec(nrows=7, ncols=7,
                                  height_ratios=[1, 0.1, 1, 0.1, 1, 0.1, 1], width_ratios=[1, 1, 1, 0.15, 1, 0.15, 1],
                                  figure=fig)

    make_sfig(fig, outer)

    fig.savefig(f'{plot_dir}/sfig5_rank_order_all_bac.pdf')
