# Supplementary material for: Quantifying the adaptive landscape of commensal gut bacteria using high-resolution lineage tracking
Source: Nat Commun. 2024 Feb 21;15:1605. doi: 10.1038/s41467-024-45792-0 (PMC10881964; doi:10.1038/s41467-024-45792-0)
Supplement: Supplementary file 5 — Supplementary Code 1 [file 41467_2024_45792_MOESM5_ESM.zip › tnseq_adaptation_natcomm_fin/scripts/sfig13_isolate_sampling.ipynb]

# %% [code]
root_name = 'tnseq_adaptation'
import os, sys  ## make sure path to root of project directory
cwd = os.getcwd(); directory_root = cwd[:cwd.index(root_name)+len(root_name)]
sys.path.insert(0, directory_root)
from methods.config import * #includes matplotlib, matplotlib.pyplot, numpy, pickle
import methods.ax_methods as ax_methods
import methods.shared as shared


# %% [code]
with open(f'fit_indices_dict.pkl', 'rb') as f:
    fit_indices_dict = pickle.load(f)

# %% [code]
bac_rel_abundances = {'BWH2': {0:100, 4: 26.3, 10: 18.4, 16: 15.8},
                  'Bovatus':{0:100, 4: 6.6, 10: 1.4, 16: 0.8},
                  'BtVPI': {0:100, 4: 7.3, 10: 2.2, 16: 3.0},
                  'Bt7330': {0:100, 4: 1.6, 10: 3.9, 16: 6.1},} #HF/HS, un-normalized
for bac in BACTERIA:
    for day in [0,4,10,16]:
        bac_rel_abundances[bac][day] /= 100

bac_renormed_abundances = {bac:{0:.25} for bac in BACTERIA}
for day in [4,10,16]:
    total = np.sum(bac_rel_abundances[bac][day] for bac in BACTERIA)
    for bac in BACTERIA:
        bac_renormed_abundances[bac][day] = bac_rel_abundances[bac][day] / total

print(bac_rel_abundances)
print(bac_renormed_abundances)

# %% [code]
fit_indices_dict = {}


### rank order curves
if 'plot rank order curves, etc':
    min_reads = 5
    gene_nn = False
    cutoff = 10**-6.5
    cg = 100 #coarse_grain

    discovery_mice = [6, 7, 8, 9, 10]
    validation_mice = [1, 2, 3, 5]

    discovery_d0, discovery_d1 = 0, 4
    discovery_dt = discovery_d1 - discovery_d0
    validation_d0, validation_d1 = 0, 4
    validation_dt = validation_d1 - validation_d0


for b, (bac, n_show) in enumerate([('BWH2', 20000), ('BtVPI', 20000), ('Bovatus', 20000), ('Bt7330', 20000)]):
    if 'generate discovery and validation frequencies':
        discovery_reads0, discovery_reads1 = np.copy(shared.get_read_arrays(bac, discovery_mice, 0, 4, split_day0=2))
        validation_reads0, validation_reads1 = np.copy(shared.get_read_arrays(bac, validation_mice, 0, 4, split_day0=1))


        # discovery_reads0 -= shared.bac_input_arrays[bac][6][shared.bac_nonwu_indices[bac]]

        discovery_D0, discovery_D1 = discovery_reads0.sum(), discovery_reads1.sum()
        discovery_freqs0, discovery_freqs1 = discovery_reads0 / discovery_D0, discovery_reads1 / discovery_D1

        validation_D0, validation_D1 = validation_reads0.sum(), validation_reads1.sum()
        validation_freqs0, validation_freqs1 = validation_reads0 /validation_D0, validation_reads1 /validation_D1

        d0_reads = shared.bac_read_arrays[bac][0][shared.bac_nonwu_indices[bac]]
        d0_freqs = d0_reads / d0_reads.sum()
        d1_reads = (discovery_reads1 + validation_reads1)

        max_freqs = np.max([discovery_freqs0, discovery_freqs1], axis=0)
        d_valid = shared.filter_lineages(discovery_reads0, discovery_reads1, min_reads=min_reads, threshold=max_freqs)
        v_valid = shared.filter_lineages(validation_reads0, validation_reads1, min_reads=min_reads, threshold=max_freqs)

        filtered_bool =  (d0_freqs > cutoff) * v_valid #* d_valid
        lineage_indices = rnd.permutation( np.arange(d0_freqs.shape[-1])[filtered_bool] )

        d_f0, d_f1 = shared.maxmin_freqs(discovery_freqs0, discovery_D0, discovery_freqs1, discovery_D1)
        v_f0, v_f1 = shared.maxmin_freqs(validation_freqs0, validation_D0, validation_freqs1, validation_D1)

    if 'generate sorted fitnesses':
        fit_indices, sorted_fitnesses = shared.rank_barcodes(d_f0[lineage_indices], d_f1[lineage_indices], discovery_dt)
        fit_indices = lineage_indices[fit_indices]
        # fit_indices_dict[bac] = fit_indices
        fit_indices_dict[bac] = shared.bac_nonwu_indices[bac][fit_indices]


# %% [code]
def calc_coverage(lineage_freqs, n_tot, target_indices=[]):
    lineage_range = np.arange(lineage_freqs.shape[0])
    sample = rnd.choice(lineage_range, size=n_tot, p=lineage_freqs)
    cumulative_coverage = []
    cumulative_target_coverage = []
    coverage = set()
    target_coverage = set()
    for isolate in sample:
        coverage.add(isolate)
        if isolate in target_indices:
            target_coverage.add(isolate)
        cumulative_coverage.append(len(coverage))
        cumulative_target_coverage.append(len(target_coverage))
    return cumulative_coverage, cumulative_target_coverage

day4_index_cutoffs = {'BWH2':10000, 'BtVPI':5000, 'Bovatus':5000, 'Bt7330':2000}
fig, axs = plt.subplots(2,2, figsize=(4,4))
tab_colors = list(mpl.cm.colors.TABLEAU_COLORS.keys())
for b, bac in enumerate(BACTERIA):
    bac_row_ids = shared.bac_row_ids[bac]
    bac_nonWu_indices = shared.bac_nonwu_indices[bac]
    bac_read_array = shared.bac_read_arrays[bac]#[:, bac_nonWu_indices]
    fit_indices = fit_indices_dict[bac]

    bac_fractions = {}

    ax = axs[b//2, b%2]
    for diet in ["HF", "LF", "HLH", "LHL"][:1]:
        for mouse in diet_mice_map[diet][-1:]:
            mouse_row_ids = [bac_row_ids[('input', 0)]] + [bac_row_ids[(mouse, day)] for day in [4,10,16]]
            mouse_reads = bac_read_array[mouse_row_ids]
            mouse_freqs = np.einsum('ij,i->ij', mouse_reads, mouse_reads.sum(axis=1)**-1.)

            cutoff = day4_index_cutoffs[bac]
            print(mouse_freqs[:, fit_indices[:cutoff]].sum(axis=1))

            target_indices = fit_indices[:cutoff]
            for i in range(4):
                cum_coverage, cum_target_coverage = calc_coverage(mouse_freqs[i], 100, target_indices)
                # ax.plot(np.arange(1, len(cum_coverage)+1), cum_coverage)
                ax.plot(np.arange(1, len(cum_coverage)+1), cum_target_coverage, tab_colors[i])
    ax.axline((0,0), (1,1), color='black', linestyle='dashed')
    ax.set_ylim(ax.get_xlim())
            # ax.plot([0,4,10,16], mouse_freqs)


# %% [code]
def calc_coverage(lineage_freqs, n_tot, p=1, target_indices=[]):
    lineage_range = np.arange(lineage_freqs.shape[0])
    sample = rnd.choice(lineage_range, size=n_tot, p=lineage_freqs)
    cumulative_coverage = []
    cumulative_target_coverage = []
    coverage = set()
    target_coverage = set()
    for isolate in sample:
        if rnd.binomial(1, p):
            coverage.add(isolate)
            if isolate in target_indices:
                target_coverage.add(isolate)

        cumulative_coverage.append(len(coverage))
        cumulative_target_coverage.append(len(target_coverage))
    return cumulative_coverage, cumulative_target_coverage

day4_index_cutoffs = {'BWH2':10000, 'BtVPI':5000, 'Bovatus':5000, 'Bt7330':2000}
# fig, axs = plt.subplots(2,2, figsize=(4,4))
fig = plt.figure(figsize=(5,3))
gs = plt.GridSpec(2,2, figure=fig)
outer = fig.add_subplot(gs[:, :])
ax_methods.turn_off_ax(outer)
outer.set_xlabel('Isolates sampled', fontsize=10)
outer.set_ylabel('Adaptive barcodes sampled', fontsize=10)
tab_colors = list(mpl.cm.colors.TABLEAU_COLORS.keys())

days = [0,4,10,16]
for b, bac in enumerate(BACTERIA):
    bac_row_ids = shared.bac_row_ids[bac]
    bac_nonWu_indices = shared.bac_nonwu_indices[bac]
    bac_read_array = shared.bac_read_arrays[bac]#[:, bac_nonWu_indices]
    fit_indices = fit_indices_dict[bac]

    ax = fig.add_subplot(gs[b//2, b%2])

    day_coverage_map = {i:[] for i in range(4)}
    for diet in ["HF", "LF", "HLH", "LHL"][:1]:
        # for mouse in diet_mice_map[diet][:]:
        for mouse in [7]:
            mouse_row_ids = [bac_row_ids[('input', 0)]] + [bac_row_ids[(mouse, day)] for day in [4,10,16]]
            mouse_reads = bac_read_array[mouse_row_ids]
            mouse_freqs = np.einsum('ij,i->ij', mouse_reads, mouse_reads.sum(axis=1)**-1.)

            cutoff = day4_index_cutoffs[bac]
            print(mouse_freqs[:, fit_indices[:cutoff]].sum(axis=1))

            target_indices = fit_indices[:cutoff]
            for i,day in enumerate([0,4,10,16]):
                for _ in range(50):
                    p = bac_renormed_abundances[bac][day]
                    cum_coverage, cum_target_coverage = calc_coverage(mouse_freqs[i], 100, p=p,target_indices=target_indices)
                    # ax.plot(np.arange(1, len(cum_coverage)+1), cum_coverage)
                    day_coverage_map[i].append(cum_target_coverage)
                # ax.plot(np.arange(1, len(cum_coverage)+1), cum_target_coverage, tab_colors[i])
    x = np.arange(1, len(cum_coverage)+1)
    for i in range(4):
        min_coverage, max_coverage = np.percentile(day_coverage_map[i], 25, axis=0), np.percentile(day_coverage_map[i], 75, axis=0)
        ax.fill_between(x, min_coverage, max_coverage, color=tab_colors[i], alpha=0.5, lw=0, label=f'{days[i]}')
    # for x in range(0, 100, 10):
    #     ax.axhline(x)
    ax.text(0.1, 0.95, shared.BAC_FORMAL_NAMES[bac], transform=ax.transAxes, fontsize=10, verticalalignment='top')
    ax.axline((0,0), (1,1), color='black', linestyle='dashed')
    ax.set_ylim(ax.get_xlim())
    ax.axhline(0, color='black', linestyle='dashed', zorder=0)
    if bac == 'BWH2':
        ax.legend(title="Sampling Day", loc=1, fontsize=6, ncol=2)
            # ax.plot([0,4,10,16], mouse_freqs)

fig.savefig(f'{plot_dir}/isolate_coverage.pdf')

# %% [code]
def calc_coverage_required(lineage_freqs, n_tot, p=1, target_indices=[], max=50):
    lineage_range = np.arange(lineage_freqs.shape[0])
    sample = rnd.choice(lineage_range, size=n_tot, p=lineage_freqs)
    coverage = set()
    target_coverage = set()

    x = [0]
    y = [0]
    for i, isolate in enumerate(sample):
        if rnd.binomial(1, p):
            coverage.add(isolate)
            if isolate in target_indices:
                target_coverage.add(isolate)

        if len(target_coverage) > x[-1]:
            x.append(len(target_coverage))
            y.append(i+1)

        if len(y) == max+1:
            break
    return x, y

day4_index_cutoffs = {'BWH2':10000, 'BtVPI':5000, 'Bovatus':5000, 'Bt7330':2000}
# fig, axs = plt.subplots(2,2, figsize=(4,4))
fig = plt.figure(figsize=(5,3))
gs = plt.GridSpec(2,2, figure=fig)
outer = fig.add_subplot(gs[:, :])
ax_methods.turn_off_ax(outer)
outer.set_xlabel('Adaptive lineages sampled', fontsize=10)
outer.set_ylabel('Total isolates sampled', fontsize=10)
tab_colors = list(mpl.cm.colors.TABLEAU_COLORS.keys())

days = [0,4,10,16]
for b, bac in enumerate(BACTERIA):
    bac_row_ids = shared.bac_row_ids[bac]
    bac_nonWu_indices = shared.bac_nonwu_indices[bac]
    bac_read_array = shared.bac_read_arrays[bac]#[:, bac_nonWu_indices]
    fit_indices = fit_indices_dict[bac]

    ax = fig.add_subplot(gs[b//2, b%2])

    day_coverage_map = {i:[] for i in range(4)}
    for diet in ["HF", "LF", "HLH", "LHL"][:1]:
        # for mouse in diet_mice_map[diet][:]:
        for mouse in [7]:
            mouse_row_ids = [bac_row_ids[('input', 0)]] + [bac_row_ids[(mouse, day)] for day in [4,10,16]]
            mouse_reads = bac_read_array[mouse_row_ids]
            mouse_freqs = np.einsum('ij,i->ij', mouse_reads, mouse_reads.sum(axis=1)**-1.)

            cutoff = day4_index_cutoffs[bac]
            print(mouse_freqs[:, fit_indices[:cutoff]].sum(axis=1))

            target_indices = fit_indices[:cutoff]
            for i,day in enumerate([0,4,10,16]):
                for _ in range(10):
                    # p = bac_rel_abundances[bac][day]
                    p=1
                    x, y = calc_coverage_required(mouse_freqs[i], 100000, p=p,target_indices=target_indices, max=50)
                    # ax.plot(np.arange(1, len(cum_coverage)+1), cum_coverage)
                    day_coverage_map[i].append(y[:51])
                # ax.plot(np.arange(1, len(cum_coverage)+1), cum_target_coverage, tab_colors[i])
    x = np.arange(0, 51)
    for i in range(4):
        min_coverage, max_coverage = np.percentile(day_coverage_map[i], 25, axis=0), np.percentile(day_coverage_map[i], 75, axis=0)
        ax.fill_between(x[1:], min_coverage[1:], max_coverage[1:], color=tab_colors[i], alpha=0.5, lw=0, label=f'{days[i]}')
    # for x in range(0, 100, 10):
    #     ax.axhline(x)
    ax.text(0.1, 0.95, shared.BAC_FORMAL_NAMES[bac], transform=ax.transAxes, fontsize=10, verticalalignment='top')
    ax.axline((0,0), (1,1), color='black', linestyle='dashed')
    # ax.set_ylim(ax.get_xlim())
    ax.axhline(0, color='black', linestyle='dashed', zorder=0)
    ax.set_yscale('log')
    ax.set_ylim( 0.5, ax.get_ylim()[1])
    ax.set_xticks([1, 10, 20, 30, 40, 50])
    if bac == 'BWH2':
        ax.legend(title="Sampling Day", loc=4, fontsize=6, ncol=2)
            # ax.plot([0,4,10,16], mouse_freqs)
fig.savefig(f'{plot_dir}/isolate_coverage_perfect_sorting.pdf')

# %% [code]
def calc_coverage_required_repeat(lineage_freqs, n_tot, p=1, target_indices=[], max=50):
    lineage_range = np.arange(lineage_freqs.shape[0])
    sample = rnd.choice(lineage_range, size=n_tot, p=lineage_freqs)
    coverage = set()
    target_coverage = set()
    repeated_target_coverage = set()

    x = [0]
    y = [0]
    for i, isolate in enumerate(sample):
        if rnd.binomial(1, p):
            coverage.add(isolate)
            if isolate in target_coverage and isolate not in repeated_target_coverage:
                repeated_target_coverage.add(isolate)
                x.append(len(repeated_target_coverage))
                y.append(i+1)

            if isolate in target_indices:
                target_coverage.add(isolate)


        if len(y) == max+1:
            break
    return x, y

day4_index_cutoffs = {'BWH2':10000, 'BtVPI':5000, 'Bovatus':5000, 'Bt7330':2000}
# fig, axs = plt.subplots(2,2, figsize=(4,4))
fig = plt.figure(figsize=(5,3))
gs = plt.GridSpec(2,2, figure=fig)
outer = fig.add_subplot(gs[:, :])
ax_methods.turn_off_ax(outer)
outer.set_xlabel('Adaptive lineages sampled at least twice', fontsize=10)
outer.set_ylabel('Total isolates sampled', fontsize=10)
tab_colors = list(mpl.cm.colors.TABLEAU_COLORS.keys())

days = [0,4,10,16]
for b, bac in enumerate(BACTERIA):
    bac_row_ids = shared.bac_row_ids[bac]
    bac_nonWu_indices = shared.bac_nonwu_indices[bac]
    bac_read_array = shared.bac_read_arrays[bac]#[:, bac_nonWu_indices]
    fit_indices = fit_indices_dict[bac]

    ax = fig.add_subplot(gs[b//2, b%2])

    day_coverage_map = {i:[] for i in range(4)}
    for diet in ["HF", "LF", "HLH", "LHL"][:1]:
        # for mouse in diet_mice_map[diet][:]:
        for mouse in [7]:
            mouse_row_ids = [bac_row_ids[('input', 0)]] + [bac_row_ids[(mouse, day)] for day in [4,10,16]]
            mouse_reads = bac_read_array[mouse_row_ids]
            mouse_freqs = np.einsum('ij,i->ij', mouse_reads, mouse_reads.sum(axis=1)**-1.)

            cutoff = day4_index_cutoffs[bac]
            print(mouse_freqs[:, fit_indices[:cutoff]].sum(axis=1))

            target_indices = fit_indices[:cutoff]
            for i,day in enumerate([0,4,10,16]):
                for _ in range(10):
                    # p = bac_rel_abundances[bac][day]
                    p=1
                    x, y = calc_coverage_required_repeat(mouse_freqs[i], 100000, p=p,target_indices=target_indices, max=50)
                    # ax.plot(np.arange(1, len(cum_coverage)+1), cum_coverage)
                    day_coverage_map[i].append(y[:51])
                # ax.plot(np.arange(1, len(cum_coverage)+1), cum_target_coverage, tab_colors[i])
    x = np.arange(0, 51)
    for i in range(4):
        min_coverage, max_coverage = np.percentile(day_coverage_map[i], 25, axis=0), np.percentile(day_coverage_map[i], 75, axis=0)
        ax.fill_between(x[1:], min_coverage[1:], max_coverage[1:], color=tab_colors[i], alpha=0.5, lw=0, label=f'{days[i]}')
    # for x in range(0, 100, 10):
    #     ax.axhline(x)
    ax.text(0.1, 0.95, shared.BAC_FORMAL_NAMES[bac], transform=ax.transAxes, fontsize=10, verticalalignment='top')
    ax.axline((0,0), (1,1), color='black', linestyle='dashed')
    # ax.set_ylim(ax.get_xlim())
    ax.axhline(0, color='black', linestyle='dashed', zorder=0)
    ax.set_yscale('log')
    ax.set_ylim( 2, ax.get_ylim()[1])
    ax.set_xticks([1, 10, 20, 30, 40, 50])
    if bac == 'BWH2':
        ax.legend(title="Sampling Day", loc=4, fontsize=6, ncol=2)
            # ax.plot([0,4,10,16], mouse_freqs)
fig.savefig(f'{plot_dir}/isolate_coverage_repeated_twice.pdf')


# %% [code]
day4_index_cutoffs = {'BWH2':10000, 'BtVPI':5000, 'Bovatus':5000, 'Bt7330':2000}
tab_colors = list(mpl.cm.colors.TABLEAU_COLORS.keys())


bac_relative_abundances = {bac:{} for bac in BACTERIA}

for m in [6,7,8,9,10]:
    fig, axs = plt.subplots(2,2, figsize=(4,4))

    for day in [0, 4, 10, 16]:
        if day == 0:
            reads = np.array([shared.bac_read_arrays[bac][0].sum() for bac in BACTERIA])
        else:
            reads = np.array([shared.bac_read_arrays[bac][shared.bac_row_ids[bac][(m, day)]].sum() for bac in BACTERIA])

        for b, bac in enumerate(BACTERIA):
            bac_relative_abundances[bac][day] = reads[b] / reads.sum()


    for b, bac in enumerate(BACTERIA):
        bac_row_ids = shared.bac_row_ids[bac]
        bac_nonWu_indices = shared.bac_nonwu_indices[bac]
        bac_read_array = shared.bac_read_arrays[bac]#[:, bac_nonWu_indices]
        fit_indices = fit_indices_dict[bac]

        ax = axs[b//2, b%2]

        day_coverage_map = {i:[] for i in range(4)}
        # for diet in ["HF", "LF", "HLH", "LHL"][:1]:
            # for mouse in diet_mice_map[diet][:]:
        for mouse in [m]:
            mouse_row_ids = [bac_row_ids[('input', 0)]] + [bac_row_ids[(mouse, day)] for day in [4,10,16]]
            mouse_reads = bac_read_array[mouse_row_ids]
            mouse_freqs = np.einsum('ij,i->ij', mouse_reads, mouse_reads.sum(axis=1)**-1.)

            cutoff = day4_index_cutoffs[bac]
            # print(mouse_freqs[:, fit_indices[:cutoff]].sum(axis=1))


            target_indices = fit_indices[:cutoff]
            for i, day in enumerate([0,4,10,16]):
                if day == 0:
                    p = 1
                else:
                    p = bac_relative_abundances[bac][day]
                for _ in range(50):
                    cum_coverage, cum_target_coverage = calc_coverage(mouse_freqs[i], 400, p, target_indices)
                    # ax.plot(np.arange(1, len(cum_coverage)+1), cum_coverage)
                    day_coverage_map[i].append(cum_target_coverage)
                    # ax.plot(np.arange(1, len(cum_coverage)+1), cum_target_coverage, tab_colors[i])
        x = np.arange(1, len(cum_coverage)+1)
        for i in range(4):
            min_coverage, max_coverage = np.percentile(day_coverage_map[i], 25, axis=0), np.percentile(day_coverage_map[i], 75, axis=0)
            ax.fill_between(x, min_coverage, max_coverage, color=tab_colors[i], alpha=0.5, lw=0)
        ax.axline((0,0), (1,1), color='black', linestyle='dashed')
        # ax.set_ylim(ax.get_xlim())
            # ax.plot([0,4,10,16], mouse_freqs)

# %% [code]
