# Supplementary material for: Quantifying the adaptive landscape of commensal gut bacteria using high-resolution lineage tracking
Source: Nat Commun. 2024 Feb 21;15:1605. doi: 10.1038/s41467-024-45792-0 (PMC10881964; doi:10.1038/s41467-024-45792-0)
Supplement: Supplementary file 5 — Supplementary Code 1 [file 41467_2024_45792_MOESM5_ESM.zip › tnseq_adaptation_natcomm_fin/scripts/fig5_denovo_and_drift.ipynb]

# %% [code]
root_name = 'tnseq_adaptation'
import os, sys  ## make sure path to root of project directory
cwd = os.getcwd(); directory_root = cwd[:cwd.index(root_name)+len(root_name)]
sys.path.insert(0, directory_root)
from methods.config import *


import matplotlib as mpl
import matplotlib.pyplot as plt
if True:
    mpl.rcParams['lines.linewidth'] = 0.75
    mpl.rcParams['font.family'] = 'Helvetica'
    mpl.rcParams['font.size'] = 8
    mpl.rcParams['savefig.bbox'] = 'tight'
    mpl.rcParams['savefig.pad_inches'] = 0.05
    mpl.rcParams['savefig.dpi'] = 300
    mpl.rcParams['xtick.direction'] = 'in'
    mpl.rcParams['ytick.direction'] = 'in'
    mpl.rcParams['xtick.labelsize'] = 6
    mpl.rcParams['ytick.labelsize'] = 6
    mpl.rcParams['figure.facecolor'] = (1,1,1,1) #white
    mpl.rcParams['figure.edgecolor'] = (1,1,1,1) #white
    mpl.rcParams['axes.titlesize'] = 10
    mpl.rcParams['legend.fontsize'] = 6
import methods.ax_methods as ax_methods
import methods.fitness_profiling as fp
import methods.shared as shared
import numpy as np; rnd = np.random.default_rng()
import pickle
from importlib import reload

import scipy
import itertools


# %% [code]
def find_largest_freqs_across_mice(bac, mice, day, indices):
    row_ids = shared.bac_row_ids[bac]
    notWu = shared.bac_nonwu_indices[bac]
    read_array = shared.bac_read_arrays[bac][:, notWu]

    mice_reads = read_array[ [ row_ids[(mouse, day)] for mouse in mice ] ]
    mice_freqs = np.einsum('ij, i->ij', mice_reads, mice_reads.sum(axis=1)**-1.)[:, indices]
    largest_freqs_across_mice = np.max( mice_freqs, axis=0 )
    large_mouse_indices = np.argmax( mice_freqs, axis=0)

    return largest_freqs_across_mice, large_mouse_indices

def plot_large_barcode_fc_vs_largest(ax, bac, focal_mouse, comparison_mice, day,
                                     cutoff=1e-2, min_init_freq=0,  plot=True):
    row_ids = shared.bac_row_ids[bac]
    notWu = shared.bac_nonwu_indices[bac]
    read_array = shared.bac_read_arrays[bac][:, notWu]

    # find large lineages in one mouse
    large_freqs, large_indices = find_large_freqs(bac, focal_mouse, day,
                                                  cutoff=cutoff, min_init_freq=min_init_freq)

    # what are these lineages doing in other mice
    largest_freqs_comparison_mice, large_mouse_indices = find_largest_freqs_across_mice(bac, comparison_mice, day, large_indices)
    day0_freqs = read_array[0] / read_array[0].sum()

    with np.errstate(divide='ignore'):
        greater_one = large_freqs/largest_freqs_comparison_mice > 1
    if plot:
        ax.scatter( (large_freqs/day0_freqs)[greater_one], (large_freqs/largest_freqs_comparison_mice)[greater_one], color='green', s=3)
        ax.set_yscale('log')
        ax.set_xscale('log')

    with np.errstate(divide='ignore'):
        return (large_freqs/largest_freqs_comparison_mice)[greater_one], large_indices

def find_ratio_first_second_largest_across_mice(bac, mice, day):
    row_ids = shared.bac_row_ids[bac]
    notWu = shared.bac_nonwu_indices[bac]
    read_array = shared.bac_read_arrays[bac][:, notWu]

    mice_reads = read_array[ [row_ids[(mouse, day)] for mouse in mice] ]
    freqs = np.einsum('ij, i->ij', mice_reads, mice_reads.sum(axis=1)**-1.)

    greater_zero = ((freqs > 0).sum(axis=0) > 1)
    freqs = np.ma.masked_array(freqs, np.tile(~greater_zero, (freqs.shape[0], 1)))

    ratios = []
    for i in range(freqs.shape[-1]):
        if np.sum(freqs[:, i]) == 0:
            ratios.append(np.nan)
            continue

        if freqs.mask[0, i] == True:
            ratios.append(np.nan)
            # ratios.append(20)
            continue
        lineage_freqs = freqs[:, i][np.argsort(freqs[:, i])]
        ratios.append( lineage_freqs[-1]/lineage_freqs[-2] )
    return np.array(ratios)

def find_init_freq_matched_control(init_freqs, null_freqs, null_indices, tolerance=np.inf):
    sorted_init_freqs = np.sort(init_freqs)[::-1]
    sort_null = np.argsort(null_freqs)[::-1]
    sorted_null_freqs = np.ma.masked_array(null_freqs[sort_null])
    sorted_null_indices = np.ma.masked_array(null_indices[sort_null])

    matched_indices = []
    subset_freqs = []
    for freq in sorted_init_freqs:
        try:
            z = np.ma.where(sorted_null_freqs <= freq)[0][0]
            subset_freqs.append(sorted_null_freqs[z])

            matched_indices.append( sorted_null_indices[z] )
            sorted_null_freqs[z] = 100
        except:
            print('ah!')
            continue
    print("Ratio init freqs of empirical : null (largest 20 lineages):", np.array(sorted_init_freqs[:20])/np.array(subset_freqs[:20]))
    return matched_indices

def get_divergences(bac, mice):
    row_ids = shared.bac_row_ids[bac]
    notWu = shared.bac_nonwu_indices[bac]
    read_array = shared.bac_read_arrays[bac][:, notWu]
    day0_freqs = read_array[0] / read_array[0].sum()
 
    # large_freqs, large_indices = find_largest_freqs_across_mice(bac, mice, 16, np.arange(day0_freqs.shape[-1]))
    # reads10 = read_array[[row_ids[(mouse, 10)] for mouse in mice]]
    # freqs10 = np.einsum('ij, i->ij', reads10, reads10.sum(axis=1) ** -1.)
    # ratios10 = find_ratio_first_second_largest_across_mice(bac, mice, 10)

    reads16 = read_array[[row_ids[(mouse, 16)] for mouse in mice]]
    freqs16 = np.einsum('ij, i->ij', reads16, reads16.sum(axis=1) ** -1.)
    ratios16 = find_ratio_first_second_largest_across_mice(bac, mice, 16)

    large = (((freqs16 > 1e-3)).sum(axis=0) > 0) & ~np.isnan(ratios16)
    all_large_indices = np.arange(large.shape[-1])[large]

    focal_freqs0 = day0_freqs[all_large_indices]
    focal_ratios16 = ratios16[all_large_indices]

    null_indices = np.array([idx for idx in np.arange(day0_freqs.shape[0]) if ((idx not in all_large_indices) & ~np.isnan(ratios16[idx]))])
    null_matched_indices = find_init_freq_matched_control(focal_freqs0, day0_freqs[null_indices], null_indices)

    max_focal_freqs16 = np.max(freqs16[:, list(all_large_indices)], axis=0)

    divergence_dict = {}
    divergence_dict["de novo ratios"] = focal_ratios16
    divergence_dict["de novo fold changes"] = max_focal_freqs16 / focal_freqs0
    divergence_dict["noise matched null"] = ratios16[null_matched_indices]


    denovo_trajectories = {}
    for index in all_large_indices:
        trajectory = []

        for mouse in mice:
            mouse_reads = read_array[[0] + [row_ids[(mouse, day)] for day in days]]
            mouse_floors = mouse_reads.sum(axis=1)**-1.
            mouse_freqs = np.einsum('ij, i->ij', mouse_reads, mouse_reads.sum(axis=1) ** -1.)[:, index]

            mouse_freqs[mouse_freqs == 0] = 1e-8

            # if np.all(mouse_freqs > 0):
            #     trajectory.append(mouse_freqs)
            # elif mouse_freqs[-1] > 0 and mouse_freqs[-3] > 0:
            #     interp_freq = interp_logfreq(mouse_freqs[-3], 16, mouse_freqs[-1], 4, 10) 


            #     mouse_freqs[-2] = np.nan

            #     # if mouse_freqs[-2] == 0  and interp_freq < mouse_floors[-2]:
            #     #     mouse_freqs[-2] = interp_freq
            #     # else:
            #     #     mouse_freqs[-2] = 1e-8
            # else:
            #     mouse_freqs[mouse_freqs == 0] = 1e-8


            #     ax.plot(all_days[lin_freqs > 0], lin_freqs[lin_freqs > 0], color='grey', lw=0.3, alpha=0.5, label=label)
            # elif lin_freqs[-3] > 0:
            #     lin_freqs[-2] = 1e-8
            #     ax.plot(all_days[lin_freqs > 0], lin_freqs[lin_freqs > 0], color='grey', lw=0.3, alpha=0.5, label=label)
            # elif lin_freqs[-4] > 0:
            #     lin_freqs[-3] = 1e-8
            #     ax.plot(all_days[lin_freqs > 0], lin_freqs[lin_freqs > 0], color='grey', lw=0.3, alpha=0.5, label=label)


            trajectory.append(mouse_freqs)


        denovo_trajectories[index] = {'freq_trajectories': trajectory, 'divergence':ratios16[index]} 
    divergence_dict["de novo trajectories"] = denovo_trajectories

    return divergence_dict

def interp_logfreq(start_freq, start_time, end_freq, end_time, t):
    log_slope = np.log(end_freq/start_freq) / (end_time - start_time)
    return np.exp( np.log(start_freq) + log_slope * (t - start_time) )

def plot_divergences(ax, focal_ratios, null_ratios, xlim=(1, 3 * 10 ** 3)):
    # ax.imshow([(1,0), (1,0)], interpolation='bicubic', cmap=plt.cm.Blues_r,
        #   extent=(0, 1, 0, 1), transform=ax.transAxes, alpha=0.5, zorder=0, aspect='auto')

    ax.set_xscale('log')
    ax.set_xticks([1, 10, 10 ** 2, 10 ** 3])
    ax.set_yticks([0, 0.5, 1])
    ax.set_yticklabels(['0', '0.5', '1'])
    ax.tick_params(axis='both', labelsize=8)

    
    ax.hist(focal_ratios, bins=np.logspace(0, 4, 401), density=True, color='green',
            cumulative=-1, histtype='step', label=f'>0.1%\nby day 16')
    ax.hist(null_ratios, bins=np.logspace(0, 4, 401), density=True, color='grey',
            cumulative=-1, histtype='step', label='Null', zorder=0)
    
    # ax.axhspan(10, ax.get_ylim()[1], color='blue', alpha=0.2, zorder=0, linewidth=0)
    ax.set_ylim(0.0, 1.02)
    ax.set_xlim(xlim)


# %% [code]
mice = diet_mice_map['HF']
all_divergences_dict = {}

for bac in ["BWH2", "Bovatus", "BtVPI", "Bt7330"]:
    print(bac)
    divergence_dict = get_divergences(bac, mice)
    all_divergences_dict[bac] = divergence_dict

### FIND DIVERGENT TRAJECTORIES ### 
# for bac in ["BWH2", "Bovatus", "BtVPI", "Bt7330"]:
#     divergence_dict = all_divergences_dict[bac]
#     focal_ratios = divergence_dict["de novo ratios"]
#     null_ratios = divergence_dict["noise matched null"]
#     divergent_trajectories = divergence_dict["de novo trajectories"]

#     index_divergence_tuples =sorted([(index, divergent_trajectories[index]['divergence']) for index in divergent_trajectories], key=lambda x: x[1], reverse=True)
    
#     for i in range(8):
#         fig, ax = plt.subplots(figsize=(3,2))
#         index, div = index_divergence_tuples[i]

#         lineage_trajectories = divergent_trajectories[index]['freq_trajectories']

#         divergent_z = np.argmax( np.array(lineage_trajectories)[:, -1])
#         for z in range(len(lineage_trajectories)):
#             if z != divergent_z:
#                 ax.plot([0]+days, lineage_trajectories[z], color='grey', alpha=0.75, linewidth=1, marker='.')
#             else:
#                 ax.plot([0]+days, lineage_trajectories[z], color='orange', alpha=1, linewidth=1.5, marker='.', zorder=10)

    
#         ax.set_yscale('log')
#         ax.set_ylim(2*10**-6, 8*10**-1)
#         ax.set_title(f'{bac}: {index}')

# %% [code]
def make_sfig17(fig, gs, divergence_dict, bac_order=['BWH2', 'Bovatus', 'BtVPI', 'Bt7330']):
    if 'outer ax format':
        outer_ax = fig.add_subplot(gs[:, 0])
        outer_ax.set_xlabel('Lineage max fold change', fontsize=10, labelpad=15)
        outer_ax.set_ylabel(r'Lineage divergence, $\Delta_\ell$', labelpad=18, fontsize=10)
        outer_ax.set_xticks([])
        outer_ax.set_yticks([])
        ax_methods.turn_off_ax(outer_ax)

        survival_ax = fig.add_subplot(gs[:, 1])
        survival_ax.set_xlabel(r'Frac. lineages > $\Delta_\ell$', fontsize=10, labelpad=7.5)
        ax_methods.turn_off_ax(survival_ax)

    for b, bac in enumerate(bac_order):
        divergence_dict = all_divergences_dict[bac]
        fold_changes = divergence_dict["de novo fold changes"]
        focal_ratios = divergence_dict["de novo ratios"]
        null_ratios = divergence_dict["noise matched null"]

        fold_change_ax = fig.add_subplot(gs[b, 0])
        fold_change_ax.set_ylim(-0.05, 1.05)

        fold_change_ax.set_xscale('log')
        fold_change_ax.set_yscale('log')
        fold_change_ax.set_xlim(1, 9 * 10 ** 5)
        fold_change_ax.set_xticks([1, 10, 10 ** 2, 10 ** 3, 10 ** 4, 10 ** 5])
        fold_change_ax.set_yticks([1, 10, 10 ** 2, 10 ** 3])
        fold_change_ax.tick_params(axis='both', labelsize=8)
        fold_change_ax.scatter( fold_changes, focal_ratios, s=3, color='green')


        fold_change_ax.text(0.98, 0.8, BAC_FORMAL_NAMES[bac],
                transform=fold_change_ax.transAxes, fontsize=10, horizontalalignment='right')
        fold_change_ax.set_ylim(1, 3 * 10 ** 3)
        ylim = fold_change_ax.get_ylim()
        fold_change_ax.axhspan(10, fold_change_ax.get_ylim()[1], color='blue', alpha=0.2, zorder=0, linewidth=0)
        if bac == 'BWH2':
            fold_change_ax.text(0.99, 0.37, '$putative~\\it{de~novo}$', color='blue',
                    transform=fold_change_ax.transAxes, horizontalalignment='right', fontsize=8)
            fold_change_ax.text(0.99, 0.15, '$preexisting$', color='grey',
                    transform=fold_change_ax.transAxes, horizontalalignment='right', fontsize=8)

        divergence_ax = fig.add_subplot(gs[ b, 1])
        divergence_ax.set_yscale('log')
        divergence_ax.set_yticks([1, 10, 10 ** 2, 10 ** 3])
        divergence_ax.set_xticks([0, 0.5, 1])
        divergence_ax.set_xticklabels(['0', '0.5', '1'])
        divergence_ax.tick_params(axis='both', labelsize=8)

        divergence_ax.hist(null_ratios, bins=np.logspace(0, 4, 401), density=True, color='grey', orientation='horizontal',
                cumulative=-1, histtype='step')
        divergence_ax.hist(focal_ratios, bins=np.logspace(0, 4, 401), density=True, color='green', orientation='horizontal',
                cumulative=-1, histtype='step')
        divergence_ax.axhspan(10, divergence_ax.get_ylim()[1], color='blue', alpha=0.2, zorder=0, linewidth=0)
        divergence_ax.set_ylim(ylim)
        if b == 0:
            divergence_ax.legend([mpl.lines.Line2D((0,),(0,), color=c, lw=1.5) for c in ['green', 'grey']], [f'>0.1%\nby day 16', 'Null'], loc=1, frameon=False, fontsize=6)


def make_trajectories_old(fig, outer, bac_large_divergence_indices):
    ax = fig.add_subplot(outer[:, :])
    ax_methods.turn_off_ax(ax)
    ax.set_xlabel('Days', fontsize=10, labelpad=8)
    ax.set_ylabel('Lineage frequency', fontsize=10, labelpad=10)

    mice = [6, 7, 8, 9, 10]
    

    rnd = np.random.default_rng(seed=16)
    for b, bac in enumerate(['BWH2', 'Bovatus', 'BtVPI', 'Bt7330']):
        row_ids = shared.bac_row_ids[bac]
        notWu = shared.bac_nonwu_indices[bac]
        read_array = shared.bac_read_arrays[bac][:, notWu]
        day0_freqs = read_array[0] / read_array[0].sum()

        example_indices = rnd.choice(bac_large_divergence_indices[bac], num_examples, replace=False)
        # example_indices = [1,2,3,4]

        mice_freqs = np.zeros((4, len(mice), num_examples))
        mice_depths = np.zeros((4, len(mice), num_examples))
        mice_freqs[0] = np.tile(day0_freqs[example_indices], (len(mice), 1))
        mice_depths[0] = np.tile(read_array[0].sum(), (len(mice), 1))
        for d, day in enumerate(days):
            reads = read_array[[row_ids[(mouse, day)] for mouse in mice]]
            freqs = np.einsum('ij, i->ij', reads, reads.sum(axis=1) ** -1.)[:, example_indices]
            mice_freqs[d + 1] = freqs
            mice_depths[d + 1] = reads.sum(axis=1)

        for j in range(num_examples):
            ax = fig.add_subplot(outer[j, b])

            example_trajectories = mice_freqs[:, :, j]
            min_freq = np.min(example_trajectories[example_trajectories > 0])

            # for m in range(len(mice)):
            #     mouse_trajectory = example_trajectories[:, m]
            #     if mouse_trajectory[1] == 0:
            #         if mouse_trajectory[2:].sum() == 0:
            #             mouse_trajectory[1:] = 10**-7
            #         else:
            #             mouse_trajectory[1] = 10**-7
            #     elif mouse_trajectory[2] == 0:
            #         if mouse_trajectory[3] == 0:
            #             mouse_trajectory[2:] = 10**-7
            #         else:

            where_zero = np.where(example_trajectories == 0)
            for (t, m) in zip(*where_zero):
                if t < 3 and example_trajectories[t - 1, m] < 1 / mice_depths[t, m, 0] and example_trajectories[
                    t + 1, m] > 0:
                    example_trajectories[t, m] = example_trajectories[t - 1, m]
                elif t == 3 and example_trajectories[t - 1, m] < 1 / mice_depths[t, m, 0]:
                    example_trajectories[t, m] = example_trajectories[t - 1, m]
                else:
                    example_trajectories[t, m] = 3 * 10 ** -7

            # where_zero = example_trajectories == 0
            # example_trajectories[ where_zero ] = 3*10**-7

            ax.plot([0] + days, example_trajectories)

            ax.set_yscale('log')
            ax.set_ylim(2 * 10 ** -6, 10 ** -1)
            ax.set_xlim(0, 1)
            ax.set_xticks([0, 4, 10, 16])
            # yticks = [10**-6, 10**-5, 10**-4, 10**-3, 10**-2, 10**-1]
            # ytick_labels = ['0', r'$10^{-5}$', r'$10^{-4}$', r'$10^{-3}$', r'$10^{-2}$', r'$10^{-1}$']
            yticks = [10 ** -5, 10 ** -4, 10 ** -3, 10 ** -2, 10 ** -1, 1]
            ytick_labels = [r'$10^{-5}$', r'$10^{-4}$', r'$10^{-3}$', r'$10^{-2}$', r'$10^{-1}$', 1]

            ax.set_yticks(yticks, labels=ytick_labels)

            if b != 0:
                ax.set_yticklabels([])

            if j == 0:
                ax.set_title(f'{BAC_FORMAL_NAMES[bac]}')

if __name__ == '__main__':
    fig = plt.figure(figsize=(5, 6))
    outer = mpl.gridspec.GridSpec(nrows=4, ncols=2, height_ratios=[1, 1, 1, 1], width_ratios=[1, 0.5],
                                  figure=fig)


    make_sfig17(fig, outer, all_divergences_dict)
    fig.savefig(f'{plot_dir}/sfig16_de_novo_distribution.pdf')


# %% [code]
### STAMPR estimates ###

def calc_stamp_Nb_estimate(r0, r1, t, sample_Ns=True, noise_floor=1e-2): 
    where_nonzero = (r0 > 0) 
    r0, r1 = r0[where_nonzero], r1[where_nonzero]

    r0r1_pairs = sorted([(r1_reads, r0_reads) for r0_reads, r1_reads in zip(r0, r1)], reverse=True)
    r1 = np.array([x[0] for x in r0r1_pairs])
    r0 = np.array([x[1] for x in r0r1_pairs])


    cum_f1 = np.cumsum(r1) / r1.sum()
    noise_floor_cutoff = np.where(cum_f1 > 1-noise_floor)[0][0]

    x, y, z = [], [], []
    for i in [0, 1,5,10,50,100,200, 500, 1000, 2000, 3000, 5000, 6000, 7000,8000, 9000, 10000,20000,30000,40000, 50000, 70000]:

        f0, D0 = r0[i:noise_floor_cutoff] / r0[i:noise_floor_cutoff].sum(), r0[i:noise_floor_cutoff].sum()
        f1, D1 = r1[i:noise_floor_cutoff] / r1[i:noise_floor_cutoff].sum(), r1[i:noise_floor_cutoff].sum()

        hatF = ((f0-f1)**2 / (f0*(1-f0))).sum() / f0.shape[0]
        Nb = t / (hatF - 1/D0 - 1/D1)
        if Nb < 0: #non-physical effective population
            continue
        x.append(i)
        y.append(Nb)
        z.append(D1)


    if sample_Ns == True:
        # observed_n_detected = np.sum( (r1 > 0) & (r0 > 0) )
        observed_n_detected = noise_floor_cutoff

        sample_Ns = observed_n_detected
        sampled_n_detected = 0

        f0, D0 = r0[:] / r0[:].sum(), r0[:].sum()
        while True: 
            r1_sampled = rnd.poisson(sample_Ns * f0) #should approach hypergeometric as Ns -> inf
            # sampled_n_detected = np.sum( (r1_sampled > 0) & (r0 > 0) )
            sampled_n_detected = np.sum( (r1_sampled > 0) )#& (r0 > 0) )
            if sampled_n_detected >= observed_n_detected:
                break
            sample_Ns *= 1.1


    y = np.array(y)
    Nr = np.max([np.max(y[~np.isnan(y)]), sample_Ns])

    return Nr, sample_Ns, np.array(x), np.array(y), np.array(z)

HF_mice = np.array( [1,2,3,5,6,7,8,9,10] )
LF_mice =  np.array( [11,12,13,15,16,18,19] )
bac, day = 'BWH2', 4

STAMPR_estimates = {'LF':[], 'HF':[]}
for bac in ['BWH2']:
    for diet, mice in [('LF', LF_mice), ('HF', HF_mice)]:
        fig = plt.figure( figsize=(8,6) )
        gs = plt.GridSpec(nrows=3, ncols=3, figure=fig)
        outer_ax = fig.add_subplot(gs[:, :])
        ax_methods.turn_off_ax(outer_ax)
        outer_ax.set_xlabel('Lineages removed', fontsize=14)
        outer_ax.set_ylabel('Nb-estimate', fontsize=14, labelpad=12)
        outer_ax.set_title(f'{diet}-fed mice (day 0-4)')

        # pdf = PdfPages(f'{plot_dir}/{bac}_{diet}_model_free_drift.pdf')
        read_array = shared.bac_read_arrays[bac]#[:, nonWu]
        row_ids = shared.bac_row_ids[bac]
        D_arr = read_array[[row_ids[(mouse, day)] for mouse in mice]].sum(axis=1)
        init_reads = read_array[0]

        valid = init_reads > 0 
        init_freqs = (read_array[0] / read_array[0].sum())[valid]
        mice_reads = read_array[[row_ids[(mouse, day)] for mouse in mice]][:, valid]
        mice_freqs = np.einsum('ij,i->ij', mice_reads, D_arr**-1.)

        r0, r1 = np.array(init_freqs * 3*10**7, dtype='int'), mice_reads[0]
        for m, r1 in enumerate(mice_reads):
            ax = fig.add_subplot(gs[m//3, m%3])

            Nr, sample_Ns, lins_removed, Nb_lins_removed, D1_lins_removed = calc_stamp_Nb_estimate(r0, r1, 4, noise_floor=1e-10)

            if sample_Ns == Nr:
                ax.axhline(sample_Ns, label='Detection-based threshold', color='red')
                ax.scatter(lins_removed, Nb_lins_removed, label='Frequency-change inference', s=10, color='black')
            else:
                ax.axhline(sample_Ns, label='Detection-based threshold', color='black')
                z = np.argmax(Nb_lins_removed[~np.isnan(Nb_lins_removed)])
                ax.scatter(lins_removed, Nb_lins_removed, label='Frequency-change inference', s=10, color='black')
                ax.scatter(lins_removed[~np.isnan(Nb_lins_removed)][z], Nb_lins_removed[~np.isnan(Nb_lins_removed)][z], s=10, color='red')
                
            ax.set_ylim(0, 4*10**5)
            if m == 0:
                ax.legend()
            STAMPR_estimates[diet].append(Nr)

# %% [code]
import sklearn.linear_model as lm

def corr(x, y, w):
    """Weighted Correlation"""
    def m(x, w):
        """Weighted Mean"""
        return np.sum(x * w) / np.sum(w)

    def cov(x, y, w):
        """Weighted Covariance"""
        return np.sum(w * (x - m(x, w)) * (y - m(y, w))) / np.sum(w)

    return cov(x, y, w) / np.sqrt(cov(x, x, w) * cov(y, y, w))

def weighted_inter_quartile_range(samples, weights, percentiles=(25, 75)):
    density, bins = np.histogram(samples, weights=weights, bins=np.logspace(-16, 0, 1601), density=True)
    cdf = np.cumsum(density*np.diff(bins))
    z_min = np.where(cdf >= percentiles[0]/100.)[0][0]
    z_max = np.where(cdf <= percentiles[1]/100.)[0][-1]

    return bins[z_min], bins[z_max]

def concatenate_across_mouse_permutations(init_freqs, mice_freqs, final_range, init_ranges, bootstrap=100, scramble_init=False):
    '''
    Outputs dict with keys as init freq ranges (*10^7) and values as dict with keys as 'mean and bootstraps', 'variances and weights', 'trimmed bool', 'init and final freqs', 'sampled barcodes'
    '''

    n_mice = len(mice_freqs)
    barcodes = np.arange(init_freqs.shape[0])
    split = int(n_mice // 2 + n_mice % 2)

    ## preprocess: for each permutation in mice find barcodes in the final frequency range, calculate variance
    permutations = rnd.permutation(list(itertools.combinations(np.arange(n_mice), split)))
    permutation_variance_matrix = np.full((len(permutations), init_freqs.shape[0]), -1, dtype='float64')
    permutation_final_matrix = np.full((len(permutations), init_freqs.shape[0]), -1, dtype='float64')
    for i, var_mice in enumerate(permutations[:]):
        mean_mice = [m for m in np.arange(n_mice) if m not in var_mice]
        mean_freqs = np.mean(mice_freqs[mean_mice], axis=0)

        valid_bool = (mean_freqs >= final_range[0]) & (mean_freqs < final_range[1])
        permutation_final_matrix[i, valid_bool] = mean_freqs[valid_bool]

        variance =  np.var(mice_freqs[var_mice][:, valid_bool], axis=0, ddof=1)
        permutation_variance_matrix[i, valid_bool] = variance

    mask = permutation_variance_matrix == -1
    variance_matrix = np.ma.masked_array(permutation_variance_matrix, mask)
    final_freq_matrix = np.ma.masked_array(permutation_final_matrix, mask)
    with np.errstate(divide='ignore'):
        weighting = (mask == False).sum(axis=0)**-1. #weight by inverse number of times barcodes is included across all permutations ~ equally weights every barcode
    weighting_matrix = np.full((len(permutations), init_freqs.shape[0]), weighting)


    # weighted_variances = np.array( [np.mean(variance_matrix[:, i][~mask[:, i]]) for i in range(variance_matrix.shape[-1])])
    # weighted_final_freqs = np.array( [np.mean(final_freq_matrix[:, i][~mask[:, i]]) for i in range(variance_matrix.shape[-1])])

    weighted_variances, weighted_final_freqs = [], []
    for i in range(variance_matrix.shape[-1]):
        lineage_mask = mask[:, i]
        if (~lineage_mask).sum() > 0:
            index_range = np.arange(lineage_mask.shape[0])[~lineage_mask]
            rnd_index = rnd.choice(index_range)
            weighted_variances.append(variance_matrix[rnd_index,i])
            weighted_final_freqs.append(final_freq_matrix[rnd_index, i])
        else:
            weighted_variances.append(np.nan)
            weighted_final_freqs.append(np.nan)
    weighted_variances, weighted_final_freqs = np.array(weighted_variances), np.array(weighted_final_freqs)
    # weighted_variances = np.array( [rnd.choice(variance_matrix[:, i][~mask[:, i]]) for i in range(variance_matrix.shape[-1]) if (~mask[:,i]).sum() > 0 else np.nan])
    # weighted_final_freqs = np.array( [np.mean(final_freq_matrix[:, i][~mask[:, i]]) for i in range(variance_matrix.shape[-1])])


    # get bool of all barcodes sampled at least one across permutations and in init freq range
    all_barcodes_in_range = ((mask == False).sum(axis=0) > 0) & (init_freqs >= np.min(init_ranges)) & (init_freqs < np.max(init_ranges))
    if scramble_init: #scramble init frequences among sampled barcodes to generate null
        init_freqs[all_barcodes_in_range] = rnd.permutation(init_freqs[all_barcodes_in_range])
        init_freq_matrix = np.full((len(permutations), init_freqs.shape[0]), init_freqs)
    else:
        init_freq_matrix = np.full((len(permutations), init_freqs.shape[0]), init_freqs)


    ## concatenate across mouse permutations
    output_dict = {}
    for i, init_range in enumerate(init_ranges):
        init_range_tup = (int(init_range[0]*10**7), int(init_range[1]*10**7))

        valid_init = (init_freqs >= init_range[0]) & (init_freqs < init_range[1]) & all_barcodes_in_range
        included_barcodes = barcodes[ valid_init ]
        if len(included_barcodes) < 30: #require at least 30 barcodes per window
            continue

        sampled_variances = weighted_variances[valid_init]
        sampled_init_freqs = init_freqs[valid_init]
        sampled_final_freqs = weighted_final_freqs[valid_init]

        output_dict[init_range_tup] = {}

        trimmed_vars, trimmed_bool = inner_percentile(sampled_variances, (10, 90))
        mean_var = np.mean(trimmed_vars)
        mean_final = np.average(sampled_final_freqs[trimmed_bool])
        mean_init = np.average(sampled_init_freqs[trimmed_bool])

        output_dict[init_range_tup]['variances and weights'] = [sampled_variances, []]
        output_dict[init_range_tup]['trimmed bool'] = trimmed_bool
        output_dict[init_range_tup]['init and final freqs'] = [sampled_init_freqs, sampled_final_freqs]

        all_bootstrapped_barcodes = rnd.choice(included_barcodes, size=(bootstrap, len(included_barcodes)), replace=True)
            # bootstrapped_variances = bootstrap_variance_input[all_bootstrapped_barcodes]

        bootstrap_vars = []
        for bootstrapped_barcodes in all_bootstrapped_barcodes:
            bootstrap_variances = weighted_variances[bootstrapped_barcodes]

            trimmed_vars, trimmed_bool = inner_percentile(bootstrap_variances, (10, 90))
            bootstrap_var = np.mean(trimmed_vars)

            bootstrap_vars.append(bootstrap_var)
        bootstrap_err = np.std(bootstrap_vars)


        output_dict[init_range_tup]['mean and bootstraps'] = [mean_var, bootstrap_vars]
        output_dict[init_range_tup]['sampled barcodes'] = included_barcodes

    return output_dict

def inner_percentile(lst, inner_percentiles):
    lst = np.array(lst)
    lower_bound = np.percentile(lst, inner_percentiles[0])
    upper_bound = np.percentile(lst, inner_percentiles[1])
    valid_bool = (lst >= lower_bound) & (lst <= upper_bound)

    return lst[valid_bool], valid_bool

def mean_of_inner_percentiles(arr, inner_percentiles):
    arr = np.array(arr)
    lower_bound = np.percentile(arr, inner_percentiles[0])
    upper_bound = np.percentile(arr, inner_percentiles[1])

    return np.mean(arr[(arr >= lower_bound) & (arr <= upper_bound)])

## model free approach

def generate_null_mouse_permutations(init_freqs, mice_freqs, final_range, init_ranges, split=4, bootstrap=100, n_samples=20):
    n_mice = len(mice_freqs)
    barcodes = np.arange(init_freqs.shape[0])

    ## preprocess: for each permutation in mice find barcodes in the final frequency range, calculate variance
    permutations = rnd.permutation(list(itertools.combinations(np.arange(n_mice), split)))
    permutation_variance_matrix = np.full((len(permutations), init_freqs.shape[0]), -1, dtype='float64')
    permutation_final_matrix = np.full((len(permutations), init_freqs.shape[0]), -1, dtype='float64')
    for i, var_mice in enumerate(permutations):
        mean_mice = [m for m in np.arange(n_mice) if m not in var_mice]
        mean_freqs = np.mean(mice_freqs[mean_mice], axis=0)

        valid_bool = (mean_freqs >= final_range[0]) & (mean_freqs < final_range[1])
        permutation_final_matrix[i, valid_bool] = mean_freqs[valid_bool]

        variance =  np.var(mice_freqs[var_mice][:, valid_bool], axis=0, ddof=1)
        permutation_variance_matrix[i, valid_bool] = variance

    mask = permutation_variance_matrix == -1
    variance_matrix = np.ma.masked_array(permutation_variance_matrix, mask)
    final_freq_matrix = np.ma.masked_array(permutation_final_matrix, mask)
    with np.errstate(divide='ignore'):
        weighting = (mask == False).sum(axis=0)**-1. #weight by inverse number of times barcodes is included across all permutations ~ equally weights every barcode
    weighting_matrix = np.full((len(permutations), init_freqs.shape[0]), weighting)

    # weighted_variances = np.array( [np.mean(variance_matrix[:, i][~mask[:, i]]) for i in range(variance_matrix.shape[-1])])
    # weighted_final_freqs = np.array( [np.mean(final_freq_matrix[:, i][~mask[:, i]]) for i in range(variance_matrix.shape[-1])])
    weighted_variances, weighted_final_freqs = [], []
    for i in range(variance_matrix.shape[-1]):
        lineage_mask = mask[:, i]
        if (~lineage_mask).sum() > 0:
            index_range = np.arange(lineage_mask.shape[0])[~lineage_mask]
            rnd_index = rnd.choice(index_range)
            weighted_variances.append(variance_matrix[rnd_index,i])
            weighted_final_freqs.append(final_freq_matrix[rnd_index, i])
        else:
            weighted_variances.append(np.nan)
            weighted_final_freqs.append(np.nan)
    weighted_variances, weighted_final_freqs = np.array(weighted_variances), np.array(weighted_final_freqs)

    # bootstrap_variance_input = np.full( (bootstrap, len(weighted_variances)), weighted_variances)


    original_init_freqs = np.copy(init_freqs)

    # get bool of all barcodes sampled at least one across permutations and in init freq range
    all_barcodes_in_range = ((mask == False).sum(axis=0) > 0) & (original_init_freqs >= np.min(init_ranges)) & (original_init_freqs < np.max(init_ranges))


    regression_coeffs = []
    for i in range(1, n_samples+1):
        if i % 10 == 0:
            print(f'{i} th null sample', end='\r')

        init_freqs = np.copy(original_init_freqs)
        init_freqs[all_barcodes_in_range] = rnd.permutation(original_init_freqs[all_barcodes_in_range])

        ## concatenate across mouse permutations
        x, y, y_err = [], [], []
        for i, init_range in enumerate(init_ranges):
            valid_init = (init_freqs >= init_range[0]) & (init_freqs < init_range[1]) & all_barcodes_in_range
            included_barcodes = barcodes[ valid_init ]
            if len(included_barcodes) < 20: #require at least 30 barcodes per window
                continue

            sampled_variances = weighted_variances[valid_init]
            sampled_init_freqs = init_freqs[valid_init]
            sampled_final_freqs = weighted_final_freqs[valid_init]

            trimmed_vars, trimmed_bool = inner_percentile(sampled_variances, (10, 90))
            mean_var = np.mean(trimmed_vars)
            mean_final = np.average(sampled_final_freqs[trimmed_bool])
            mean_init = np.average(sampled_init_freqs[trimmed_bool])

            x.append(mean_init)
            y.append(mean_var / mean_final)


            all_bootstrapped_barcodes = rnd.choice(included_barcodes, size=(bootstrap, len(included_barcodes)), replace=True)
            # bootstrapped_variances = bootstrap_variance_input[all_bootstrapped_barcodes]


            bootstrap_vars = []
            for bootstrapped_barcodes in all_bootstrapped_barcodes:
                bootstrap_variances = weighted_variances[bootstrapped_barcodes]

                trimmed_vars, trimmed_bool = inner_percentile(bootstrap_variances, (10, 90))
                bootstrap_var = np.mean(trimmed_vars)

                bootstrap_vars.append(bootstrap_var)

            bootstrap_err = np.std(bootstrap_vars)
            y_err.append( bootstrap_err / mean_final )

        regression = lm.LinearRegression()
        regression.fit(np.log(x).reshape((-1,1)), y, np.array(y_err)**-2.)
        regression_coeffs.append(regression.coef_)

    return regression_coeffs

def generate_model_free_drift(init_freqs, mice_freqs, final_range, init_freq_ranges, split=4, n_bootstrap=100, null_samples=20):
    null_regression_coeffs = generate_null_mouse_permutations(init_freqs, mice_freqs, final_range, init_freq_ranges, split=split, bootstrap=n_bootstrap, n_samples=null_samples)
    return null_regression_coeffs

def generate_model_free_cdf_data(init_freqs, mice_freqs, final_range, init_freq_ranges, bootstrap=10000):
    output = dict()
    output['final_freq_range'] = final_range
    output['init_freq_ranges'] = []
    output['trimmed_bool'] = []
    output['mean_init'] = []
    output['sampled_init'] = []
    output['mean_var'] = []
    output['mean_var_err'] = []
    output['mean_final'] = []
    output['sampled_final'] = []
    output['sampled_vars'] = []
    output['regression'] = None


    output_dict = concatenate_across_mouse_permutations(init_freqs, mice_freqs, final_range, init_freq_ranges, scramble_init=False, bootstrap=bootstrap)
    sorted_init_fr_tuples = sorted(output_dict.keys(), key=lambda x:x[0], reverse=True)

    for p, tup in enumerate(sorted_init_fr_tuples):
        init_freq_range = [tup[0]/10**7., tup[1]/10**7.]
        output['init_freq_ranges'].append(init_freq_range)

        mean_var, bootstrap_variances = output_dict[tup]['mean and bootstraps']
        bootstrap_err = np.std(bootstrap_variances)
        trimmed_bool = output_dict[tup]['trimmed bool']
        variances, weights = output_dict[tup]['variances and weights']
        sampled_init, sampled_final = output_dict[tup]['init and final freqs']
        mean_init, mean_final = np.mean(sampled_init[trimmed_bool]), np.mean(sampled_final[trimmed_bool])

        output['mean_init'].append(mean_init) #trimmed
        output['sampled_init'].append(sampled_init)

        output['mean_final'].append(mean_final) 
        output['sampled_final'].append(sampled_final)

        output['mean_var'].append(mean_var)
        output['mean_var_err'].append(bootstrap_err)
        output['sampled_vars'].append(variances)
        output['trimmed_bool'].append(trimmed_bool)

    # regression
    x, y, yerr = output["mean_init"], output["mean_var"], output["mean_var_err"]

    regression = lm.LinearRegression()
    weights = np.array(yerr)**-2. 
    weights /= np.sum(weights)
    regression.fit(np.log(x).reshape((-1,1)), y, weights)
    output['regression'] = regression

    return output
    
def plot_model_free_cdf(ax, inset_ax, data, fontsize=8, inset=False):
    freq_range = data['final_freq_range']
    cmap = mpl.colormaps['inferno']
    color_run = list(iter(cmap(np.linspace(0.0, 0.8, len(data['mean_init'])))))
    
    # plot regression
    x_data, y_data, y_err_data  = np.array(data['mean_init']), np.array(data['mean_var']), np.array(data['mean_var_err'])
    regression = data['regression']

    for (x, y, yerr, color) in zip(x_data, y_data, y_err_data, color_run):
        ax.errorbar(x, y,  yerr=yerr, marker='o', color=color, zorder=100, markersize=3 )

    # ax.text(0.1, 0.1, f'p < 1e-4', transform=ax.transAxes, ha='left', va='bottom')
    # ax.set_xlabel('Mean init frequency, $f_0$', fontsize=fontsize)
    # ax.set_ylabel('Variance, $Var(f_1)$', fontsize=fontsize)
    ax.set_xscale('log')
    ax.set_ylim( 0.90*np.min(y_data - y_err_data), 1.1*np.max(y_data + y_err_data))
    ax.set_xlim(ax.get_xlim()[0]*0.9, ax.get_xlim()[1]*1.1)

    x_theory = np.linspace(ax.get_xlim(), 11)
    y_theory = np.log(x_theory) * regression.coef_ + regression.intercept_
    ax.plot(x_theory, y_theory, color='black', zorder=0)

    # plot cdfs in insetx
    vars_lst = data['sampled_vars']
    trimmed_bools = data['trimmed_bool']
    n_barcodes_per_bin = []
    for (sampled_vars, trim, color) in zip(vars_lst, trimmed_bools, color_run):
        n_barcodes_per_bin.append(len(sampled_vars[trim]))
        inset_ax.hist(sampled_vars[trim], bins=np.logspace(-12, -6, 7001), density=True, histtype='step', linewidth=0.5, cumulative=-1, color=color)
    inset_ax.set_xlim( 2*10**-12, 0.9*10**-9)
    # inset_ax.set_xlabel(f'$Var(f_1)$', fontsize=fontsize-2)
    # inset_ax.set_ylabel(f'Prob. $> Var(f)$', fontsize=fontsize-2)
    print("Num. barcodes in each bin:", n_barcodes_per_bin, 'Tot:', np.sum(n_barcodes_per_bin))


    #diagnostic plot
    fig, final_ax = plt.subplots()
    final_freqs = data['sampled_final']
    for (sampled_final,trim, color) in zip(final_freqs,trimmed_bools, color_run):
        final_ax.hist(sampled_final[trim], bins=np.logspace(-6, 0, 6001), density=True, histtype='step', linewidth=0.5, cumulative=-1, color=color)
    final_ax.set_xlim( freq_range[0]*0.8, freq_range[1]*1.2)


## model based approach

def theory_curve(x, Ntau, D_eff):
    """ x = init freq f0"""
    f0, f1, t = x

    drift_term = (f1/f0 - 1) / (Ntau * np.log(f1/f0) / t) * f1
    noise_term = f1/D_eff
    return  drift_term + noise_term

def fit_theory(var, var_err, f0, f1, t, bounds=(-np.inf, np.inf)):
    x_data = np.array( [list(f0), list(f1), list(np.full(len(f1), t))])
    # x_data = [f0, f1, np.full(len(f1), t)]
    popt, pcov = scipy.optimize.curve_fit(theory_curve, x_data, var, (10**5, 10**5), sigma=var_err, bounds=bounds)
    Ntau, Deff = popt
    Ntau_err, Deff_err = np.sqrt( np.diagonal(pcov) )

    return Ntau, Ntau_err, Deff, Deff_err

def new_method(init_reads, mice_reads, final_freq_ranges, init_freq_ranges, t=4, bootstrap=100):
    D0, D_arr = init_reads.sum(), mice_reads.sum(axis=1)
    init_freqs = init_reads / D0
    mice_freqs = mice_reads / D_arr[:, None]
    Ntaus, Ntau_errs = [], []
    Deffs, Deff_errs = [], []
    tot_lineages = []

    # theory_bounds = ([0, 0], [np.inf, np.mean(D_arr**-1.)**-1.])
    # theory_bounds = ([0, 0], [np.inf, np.inf])

    for final_range in final_freq_ranges:
        output_dict = concatenate_across_mouse_permutations(init_freqs, mice_freqs, final_range, init_freq_ranges, bootstrap=bootstrap, scramble_init=False)
        sorted_init_fr_tuples = sorted(output_dict.keys(), key=lambda x:x[0], reverse=True)

        
        f0, f1, y, y_err = [], [], [], []
        print('Final freq range: ', final_range)
        count = 0
        for p, tup in enumerate(sorted_init_fr_tuples):
            init_freq_range = [tup[0]/10**7., tup[1]/10**7.]

            mean_var, bootstrap_variances = output_dict[tup]['mean and bootstraps']
            bootstrap_err = np.std(bootstrap_variances)
            trimmed_bool = output_dict[tup]['trimmed bool']
            variances, weights = output_dict[tup]['variances and weights']
            sampled_init, sampled_final = output_dict[tup]['init and final freqs']

            print('Init freq range: ', init_freq_range, 'Num barcodes: ', len(sampled_init[trimmed_bool]))
            count += len(sampled_init[trimmed_bool])
            mean_init, mean_final = np.mean(sampled_init[trimmed_bool]), np.mean(sampled_final[trimmed_bool])

            var, var_err = mean_var, bootstrap_err
            y.append(var)
            y_err.append(var_err)
            f0.append(mean_init)
            f1.append(mean_final)
        print('Tot barcodes: ', count)

        try:
            Ntau, Ntau_err, Deff, Deff_err = fit_theory(y, y_err, f0, f1, t)
        except:
            Ntau, Ntau_err, Deff, Deff_err = np.nan, np.nan, np.nan, np.nan
        Ntaus.append(Ntau)
        Ntau_errs.append(Ntau_err)

        Deffs.append(Deff)
        Deff_errs.append(Deff_err)

        tot_lineages.append(count)

    return np.array(Ntaus), np.array(Ntau_errs), np.array(Deffs), np.array(Deff_errs), np.array(tot_lineages)


## simulations
def sim_population_frequencies(init_freqs, fitnesses, gens=4, N=1e12, D_lst=[3*10**5]*5, num_populations=5, denovo_muts=False):
    population_frequencies = np.zeros((num_populations, len(init_freqs)))
    population_reads = np.zeros((num_populations, len(init_freqs)))
    for i in range(num_populations):
        fits = np.copy(fitnesses)
        if denovo_muts:
            fits += rnd.binomial(1, 0.1, size = len(fitnesses)) * np.abs(rnd.normal(loc=0, scale=0.1, size=len(fitnesses)))
            print(fits)
        pop = sim.Population(init_freqs, np.copy(fitnesses), N)
        pop.simulate(gens)

        reads, freqs = sim.double_poisson(pop.freqs(), D_lst[i], D_lst[i]) #double poisson sampling
        population_reads[i] = reads
        population_frequencies[i] = freqs
    return population_frequencies, population_reads

def generate_sim_freqs(bac, mice, N, tau=1/10, D=2*10**5, num_replicates=8, denovo_muts=False):
    day = 4

    # nonWu = shared.bac_nonwu_indices[bac]
    read_array = shared.bac_read_arrays[bac]#[:, nonWu]
    row_ids = shared.bac_row_ids[bac]
    D_lst = read_array[[row_ids[(mouse, day)] for mouse in mice]].sum(axis=1)
    init_reads = read_array[0]
    init_freqs = read_array[0] / read_array[0].sum()
    D0 = init_reads.sum()

    Ntau = N*tau

    fitnesses, sorted_indices = generate_empirical_ordered_fitnesses(bac, mice, day)

    mice_freqs, mice_reads = sim_population_frequencies(init_freqs, fitnesses * tau, gens=int(4 / tau),
                                                        N=Ntau / tau,
                                                        num_populations=num_replicates, D_lst=[D]*num_replicates, denovo_muts=denovo_muts)
    mice_reads = mice_reads
    init_freqs = init_freqs
    return init_freqs, mice_reads

def generate_empirical_ordered_fitnesses(bac, mice, t=4, min_freq=-1):
    # nonWu = shared.bac_nonwu_indices[bac]
    read_arrays = shared.bac_read_arrays[bac]#[:, nonWu]
    row_ids = shared.bac_row_ids[bac]
    day0_freqs = read_arrays[0] / read_arrays[0].sum()

    mice_reads = read_arrays[ [row_ids[(mouse, t)] for mouse in mice ] ]
    avg_freqs = mice_reads.sum(axis=0) / mice_reads.sum()

    f0, f1 = shared.maxmin_freqs(day0_freqs, read_arrays[0].sum(), avg_freqs, mice_reads.sum())
    lineage_indices = day0_freqs > min_freq

    empirical_fitnesses = shared.calc_lfc_array(f0, f1, t)
    empirical_fitnesses[ empirical_fitnesses.mask ] = -1

    sorted_indices = np.argsort(empirical_fitnesses)[::-1]
    sorted_fitnesses = empirical_fitnesses[sorted_indices]
    sorted_indices = np.arange(lineage_indices.sum())[sorted_indices]

    return sorted_fitnesses, sorted_indices


# %% [code]
# get_data 
init_freq_ranges = [ (7e-5, 1e-4), (5e-5, 7e-5), (4e-5, 5e-5), (3e-5, 4e-5), (2e-5, 3e-5), (1.5e-5, 2e-5), (1e-5, 1.5e-5), (7e-6, 1e-5), (5e-6, 7e-6) ] 
min_fr = 1e-5
max_fr = 1.1*min_fr
final_freq_ranges = []
while max_fr < 1e-4:
    final_freq_ranges.append((min_fr, max_fr))
    min_fr = max_fr
    max_fr *= 1.1


LF_mice = [11, 12, 13, 15, 16, 18, 19]
HF_mice = [1, 2, 3, 5, 6, 7, 8, 9, 10]

bac, day, mice = "BWH2", 4, LF_mice
read_array = shared.bac_read_arrays[bac]#[:, nonWu]
row_ids = shared.bac_row_ids[bac]
D_arr = read_array[[row_ids[(mouse, day)] for mouse in mice]].sum(axis=1)
init_reads = read_array[0]

valid = init_reads > -1
init_freqs = (read_array[0] / read_array[0].sum())[valid]
mice_reads = read_array[[row_ids[(mouse, day)] for mouse in mice]][:, valid]
mice_freqs = np.einsum('ij,i->ij', mice_reads, D_arr**-1.)

final_freq_range = (7e-5, 8e-5)
cdf_data = generate_model_free_cdf_data(init_freqs, mice_freqs, final_freq_range, init_freq_ranges, bootstrap=1000)
# count = 0
# for input_fr, sampled_init in zip(cdf_data['init_freq_ranges'], cdf_data['sampled_init']):
#     print('Input fr: ', input_fr, 'Num barcodes: ', len(sampled_init))
#     count += len(sampled_init)
# print('Total barcodes: ', count)
# print('\n')

Ntau_inference_data = {}
for diet, mice in zip(['HF', 'LF'], [HF_mice, LF_mice]):
# for diet, mice in zip(['LF'], [LF_mice]):
    print(f"Inferring {diet}")
    read_array = shared.bac_read_arrays[bac]#[:, nonWu]
    row_ids = shared.bac_row_ids[bac]
    D_arr = read_array[[row_ids[(mouse, day)] for mouse in mice]].sum(axis=1)
    init_reads = read_array[0]

    valid = init_reads > -1
    init_freqs = (read_array[0] / read_array[0].sum())[valid]
    mice_reads = read_array[[row_ids[(mouse, day)] for mouse in mice]][:, valid]
    mice_freqs = np.einsum('ij,i->ij', mice_reads, D_arr**-1.)

    Ntaus, Ntau_errs, Deffs, Deff_errs, tot_lineages = new_method(init_reads, mice_reads, final_freq_ranges, init_freq_ranges, t=4, bootstrap=1000)
    x = np.mean(final_freq_ranges, axis=1)
    mask = np.abs(Ntau_errs / Ntaus) < 1

    Ntau_inference_data[diet] = [x, Ntaus, Ntau_errs, Deffs, Deff_errs, tot_lineages] 


# %% [code]
fig = plt.figure(figsize=(6.5, 3))
# gs = fig.add_gridspec(nrows=5, ncols=7, height_ratios=(1, 0.35, 1.2, 0.8,0.8), width_ratios=[0.8, 0.3, 1.0, 0.25, 1.25, 0, 1], hspace=0.15, wspace=0.2)
gs = fig.add_gridspec(nrows=1, ncols=2, width_ratios = (1,1), wspace=0.2)


## plot trajectories
left_gs =  mpl.gridspec.GridSpecFromSubplotSpec(nrows=2, ncols=1, subplot_spec=gs[0], height_ratios=(0.25, 0.75), hspace=0.3)
right_gs =  mpl.gridspec.GridSpecFromSubplotSpec(nrows=2, ncols=2, subplot_spec=gs[1], height_ratios=(0.5, 0.4), hspace=0.3)

# trajectory_gs = mpl.gridspec.GridSpecFromSubplotSpec(nrows=1, ncols=3, subplot_spec=gs[:1, :3], wspace=0.15)
trajectory_gs = mpl.gridspec.GridSpecFromSubplotSpec(nrows=1, ncols=3, subplot_spec=left_gs[0])
trajectory_ax = fig.add_subplot(trajectory_gs[:])
ax_methods.turn_off_ax(trajectory_ax)
trajectory_ax.set_ylabel('Freq. in mice', fontsize=8, labelpad=4)
trajectory_ax.set_xlabel('Days', fontsize=8, labelpad=0)
trajectory_ax.text(-0.15, 1.25, '$\\bf{a}$', transform=trajectory_ax.transAxes)

for col, (bac, index) in enumerate([('Bovatus', 77238),  ('BtVPI', 63133), ('Bt7330', 11640)]):  
    divergence_dict = all_divergences_dict[bac]
    focal_ratios = divergence_dict["de novo ratios"]
    null_ratios = divergence_dict["noise matched null"]
    divergent_trajectories = divergence_dict["de novo trajectories"]

    ax = fig.add_subplot(trajectory_gs[col])
    ax.set_yscale('log')
    ax.set_xticks([0,4,10,16])
    ax.set_xlim([-2, 18])
    ax.set_ylim(10**-6, 8*10**-1)
    ax.set_yticks([10**-5, 10**-3, 10**-1])

    if col == 1:
        ax.text(0.5, 1.25, f'Example diverging lineage in:', transform=ax.transAxes, fontsize=6, ha='center', va='bottom')

    ax.set_title(f'{BAC_FORMAL_NAMES[bac]}', transform=ax.transAxes, fontsize=6)
    lineage_trajectories = divergent_trajectories[index]['freq_trajectories']
    divergent_z = np.argmax( np.array(lineage_trajectories)[:, -1])

    for z in range(len(lineage_trajectories)):
        if z != divergent_z:
            ax.plot([0]+days, lineage_trajectories[z], color='black', alpha=0.5, linewidth=0.75, marker='.', markersize=3)
        else:
            ax.plot([0]+days, lineage_trajectories[z], color='orange', alpha=1, linewidth=1, marker='.', zorder=10, markersize=3)

    if col == 2: 
        divergence = divergent_trajectories[index]['divergence']
        largest_freq = lineage_trajectories[divergent_z][-1]
        second_freq = largest_freq / divergence


        logymin, logymax = np.log10(ax.get_ylim()[0]), np.log10(ax.get_ylim()[1])
        largest_logfreq = (np.log10(largest_freq) - logymin) / (logymax - logymin)
        second_logfreq = (np.log10(second_freq) - logymin) / (logymax - logymin)
        ax.arrow( (16-ax.get_xlim()[0])/np.diff(ax.get_xlim()), second_logfreq*1.2, 0, 0.7*(largest_logfreq - second_logfreq) , color='green', transform=ax.transAxes, length_includes_head=True, head_width=0.03, zorder=100)
        ax.arrow( (16-ax.get_xlim()[0])/np.diff(ax.get_xlim()), largest_logfreq*0.87, 0, 0.69*(second_logfreq - largest_logfreq) , color='green', transform=ax.transAxes, length_includes_head=True, head_width=0.03, zorder=100)
        ax.text( 15.5, 2.5*10**-3, r'$\log \Delta_\ell$', color='green', fontsize=7, ha='right', zorder=100)
    if col != 0:
        ax.set_yticklabels([])

    
## plot divergence_distribution
divergence_gs = mpl.gridspec.GridSpecFromSubplotSpec(nrows=2, ncols=2, subplot_spec=left_gs[1], hspace=0.3, wspace=0.2)
divergence_ax = fig.add_subplot(divergence_gs[:])
ax_methods.turn_off_ax(divergence_ax)
divergence_ax.set_ylabel(r'Frac. lineages $> \Delta_\ell $', fontsize=10)
divergence_ax.set_xlabel(r'Freq. ratio $\frac{\mathrm{largest}}{2^{nd}~\mathrm{largest}}$ across mice, $\Delta_\ell$', fontsize=10)
divergence_ax.text(-0.15, 1.00, '$\\bf{b}$', transform=divergence_ax.transAxes)


for b, bac in enumerate(["Bovatus", "BtVPI", "Bt7330", "BWH2"]):
    divergence_dict = all_divergences_dict[bac]
    focal_ratios = divergence_dict["de novo ratios"]
    null_ratios = divergence_dict["noise matched null"]

    ax = fig.add_subplot(divergence_gs[b//2, b%2])
    ax.text(0.95, 0.95,  BAC_FORMAL_NAMES[bac], ha='right', va='top', transform=ax.transAxes, fontsize=8)
    plot_divergences(ax, focal_ratios, null_ratios)
    ax.set_ylim(-0.05, 1.05)

    if b == 3:
        ax.legend([mpl.lines.Line2D((0,),(0,), color=c, lw=1.5) for c in ['green', 'grey']], [f'>0.1%\nby day 16', 'Null'], loc=4, frameon=False, fontsize=6)


## plot space for drift schematic (added in illustrator)
drift_gs = mpl.gridspec.GridSpecFromSubplotSpec(nrows=1, ncols=1, subplot_spec=right_gs[0, :])
ax = fig.add_subplot(drift_gs[:])
img = mpl.image.imread(f'{plot_dir}/drift_schematic.png')
ax_methods.turn_off_ax(ax)
ax.text(-0.15, 1.1, '$\\bf{c}$', transform=ax.transAxes)

## plot regression
regression_gs = mpl.gridspec.GridSpecFromSubplotSpec(nrows=1, ncols=2, subplot_spec=right_gs[1, :], width_ratios=(1, 0.75), wspace=0.4)

ax = fig.add_subplot(regression_gs[0])
inset_ax = ax.inset_axes([0.55, 0.6, 0.43, 0.38])
plot_model_free_cdf(ax, inset_ax, cdf_data)

ax.set_xlabel('Initial frequency, $f_0$', fontsize=9)
ax.set_yticks([2e-10, 3e-10, 4e-10, 5e-10])
ax.set_ylim(1.2e-10, 5.8e-10)
ax.set_ylabel(r'$Var(f_1 \| \overline{f}_1 \in (f_{a}, f_{b}))$', fontsize=8)
ax.text(-0.35, 1.1, '$\\bf{d}$', transform=ax.transAxes)

inset_ax.set_xlabel(r'$Var(f_1)$ (x$10^{-10}$)', fontsize=4, labelpad=-0.5)
inset_ax.set_ylabel(f'Frac.$>Var(f_1)$', fontsize=4, labelpad=-0.5)
inset_ax.set_yticks([0,0.5,1])
inset_ax.set_yticklabels([0,r'$\frac{1}{2}$',1], fontsize=4)
inset_ax.set_xticks([2.5e-10, 5e-10, 7.5e-10])
inset_ax.tick_params(axis='both', which='major', labelsize=4)
inset_ax.set_xticklabels([2.5, 5, 7.5], fontsize=4)

## plot Ntau inferences
ax = fig.add_subplot(regression_gs[1])
ax.text(-0.25, 1.1, '$\\bf{e}$', transform=ax.transAxes)
for d, diet in enumerate(['LF', 'HF']):
    x, Ntaus, Ntau_errs, Deffs, Deff_errs, sampled_barcodes = Ntau_inference_data[diet]
    color = DIET_COLORS[diet]

    kth_largest = sorted(np.abs(Ntau_errs/Ntaus))[4]
    mask = (np.abs(Ntau_errs / Ntaus) < 1)  & (Deff_errs / Deffs < 0.25) & (Deffs > 0)
    print(f'Range of final frequencies plotted for {diet}:', np.min(x[mask]), np.max(x[mask]))
    print(f'Num barcodes for {diet}:', sampled_barcodes[mask])
    ax.errorbar(d+np.linspace(-0.3, 0.3, mask.sum()), Ntaus[mask], yerr=Ntau_errs[mask], fmt='.', color=color)

ax.set_xlim(-0.6, 1.55)
ax.set_xticks([0, 1])
ax.set_xticklabels('LF/HPP HF/HS'.split(), fontsize=8)

ax.set_ylabel(r'$N\tau$ ($\mathrm{days}$)', fontsize=8, labelpad=-1)


ax.axhspan(ymin=np.min(STAMPR_estimates['LF']), ymax=np.max(STAMPR_estimates['LF']), xmin=0.1, xmax=0.4, color=DIET_COLORS['LF'], lw=0, alpha=0.3)
ax.axhspan(ymin=np.min(STAMPR_estimates['HF']), ymax=np.max(STAMPR_estimates['HF']), xmin=0.6, xmax=0.9, color=DIET_COLORS['HF'], lw=0, alpha=0.3)
# ax.text(1.4, 1.8*10**5, 'STAMPR\nestimates', ha='right', va='bottom', color='black', fontsize=5.5)

ax.set_ylim(5*10**4, ax.get_ylim()[1])
ax.set_yscale('log')

rect = mpl.patches.Rectangle((-0.45, 9*10**4), 1.85, 5.4*10**5, linewidth=1, linestyle='dashed', edgecolor='grey', facecolor='none')
ax.add_patch(rect)
ax.text(0.45, 2.3*10**5, 'STAMPR', ha='left', va='bottom', color='grey', fontsize=6)


fig.savefig(f'{plot_dir}/fig5.pdf', transparent=True, dpi=500)


# %% [code]
### SIMULATE DRIFT INFERENCE
init_freq_ranges = [ (7e-5, 1e-4), (5e-5, 7e-5), (4e-5, 5e-5), (3e-5, 4e-5), (2e-5, 3e-5), (1.5e-5, 2e-5), (1e-5, 1.5e-5), (7e-6, 1e-5), (5e-6, 7e-6) ]
# final_freq_ranges = [(4.5e-5, 5.5e-5), (5e-5, 6e-5), (5.5e-5, 6.5e-5), (6e-5, 7e-5), (6.5e-5, 7.5e-5), (7e-5, 8e-5), (7.5e-5, 8.5e-5), (8e-5, 9e-5), (9e-5, 1e-4)]
min_fr = 0.5e-5
max_fr = 1.1*min_fr
final_freq_ranges = []
while max_fr < 1e-4:
    final_freq_ranges.append((min_fr, max_fr))
    min_fr = max_fr
    max_fr *= 1.1
final_freq_ranges = final_freq_ranges[10:]


bac, day = 'BWH2', 4
mice = LF_mice

simulated_N_dict = {}

for N in [3*10**5]:#, 3*10**6, 10**7, 3*10**7, 10**8, 3*10**8, 10**9]:
    print(f'N={N}, Ntau = {N/10}')
    # pdf = PdfPages(f'{plot_dir}/{bac}_{diet}_model_free_drift.pdf')
    read_array = shared.bac_read_arrays[bac]#[:, nonWu]
    row_ids = shared.bac_row_ids[bac]
    D_arr = read_array[[row_ids[(mouse, day)] for mouse in mice]].sum(axis=1)
    init_reads = read_array[0]

    valid = init_reads > -1
    init_freqs = (read_array[0] / read_array[0].sum())[valid]
    mice_reads = read_array[[row_ids[(mouse, day)] for mouse in mice]][:, valid]
    mice_freqs = np.einsum('ij,i->ij', mice_reads, D_arr**-1.)

    # simulate freqs
    init_freqs, mice_reads = generate_sim_freqs(bac, mice, N, tau=1/10, D=int(np.mean(D_arr)), num_replicates=len(mice), denovo_muts=False)
    D_arr = mice_reads.sum(axis=1)
    mice_freqs = np.einsum('ij,i->ij', mice_reads, D_arr**-1.)

    Ntaus, Ntau_errs, Deffs, Deff_errs = new_method(init_reads, mice_reads, final_freq_ranges, init_freq_ranges, t=4, bootstrap=100)

    true_Ntau = N / 10
    if N not in simulated_N_dict:
        simulated_N_dict[N] = []
    simulated_N_dict[N].append( (true_Ntau, Ntaus, Ntau_errs, Deffs, Deff_errs) )

    x = np.mean(final_freq_ranges, axis=1)
    mask = (np.abs(Ntau_errs / Ntaus) < 1) #& (Deff_errs / Deffs < 0.25) & (Deffs > 0)


# %% [code]
fig, ax = plt.subplots(figsize=(3, 3))

for N in [10**5, 3*10**5, 10**6, 2*10**6, 3*10**6, 10**7, 3*10**7, 10**8, 3*10**8, 10**9]:
    try:
        sims = simulated_N_dict[N]
    except:
        continue
    for sim_N, color in list(zip(sims, ['blue', 'orange', 'green', 'red', 'purple', 'brown', 'pink', 'grey', 'black']))[-1:]:
        true_Ntau, Ntaus, Ntau_errs, Deffs, Deff_errs = sim_N

        mask = (np.abs(Ntau_errs / Ntaus) < 1) & (Deff_errs / Deffs < 0.25) & (Deffs > 0)
    
        weights = (Ntaus[mask]/Ntau_errs[mask])
        weights /= 10
        sizes = 100 * weights

        if mask.sum() == 0:
            continue

        w =  Deff_errs[mask]**-2
        w /= np.sum(w)
      
        for Ntau, Deff, s in zip(Ntaus[mask], Deffs[mask], sizes,):
            ax.scatter( true_Ntau, Ntau, s=s, facecolor='none', edgecolors=color, alpha=0.5)


ax.axhline(np.mean(D_arr**-1.)**-1., color='black', linestyle='--')
ax.set_xscale('log')
ax.set_yscale('log')
ax.set_xlim(ax.get_xlim())
ax.set_ylim(ax.get_xlim())
ax.axline((10**4, 10**4), (10**7, 10**7), color='black')

mpl.rc('xtick', labelsize=12)
mpl.rc('ytick', labelsize=12)

ax.set_xlabel(r'Simulated $N_e\tau_e$ ($\mathrm{days}^{-1}$)', fontsize=12)
ax.set_ylabel(r'Inferred $N_e\tau_e$ ($\mathrm{days}^{-1}$)', fontsize=12)
fig.savefig(f'{plot_dir}/simulated_drift_{bac}.pdf')

# %% [code]
def plot_model_free_cdf_no_inset(ax, data, fontsize=8, inset=False):
    freq_range = data['final_freq_range']
    cmap = mpl.colormaps['inferno']
    color_run = list(iter(cmap(np.linspace(0.0, 0.8, len(data['mean_init'])))))
    
    # plot regression
    x_data, y_data, y_err_data  = np.array(data['mean_init']), np.array(data['mean_var']), np.array(data['mean_var_err'])
    mean_final = np.array(data['mean_final'])
    regression = data['regression']

    for (x, y, yerr, color) in zip(x_data, y_data, y_err_data, color_run):
        ax.errorbar(x, y,  yerr=yerr, marker='o', color=color, zorder=100, markersize=3 )

    ax.set_xscale('log')
    ax.set_ylim( 0.90*np.min(y_data - y_err_data), 1.1*np.max(y_data + y_err_data))
    ax.set_xlim(ax.get_xlim()[0]*0.9, ax.get_xlim()[1]*1.1)

    x_theory = np.linspace(ax.get_xlim(), 11)
    y_theory = np.log(x_theory) * regression.coef_ + regression.intercept_
    ax.plot(x_theory, y_theory, color='black', zorder=0)

    # plot cdfs in insetx
    vars_lst = data['sampled_vars']
    trimmed_bools = data['trimmed_bool']
    n_barcodes_per_bin = []
    for (sampled_vars, trim, color) in zip(vars_lst, trimmed_bools, color_run):
        n_barcodes_per_bin.append(len(sampled_vars))
    print("Num. barcodes in each bin:", n_barcodes_per_bin)

    #diagnostic plot
    fig, final_ax = plt.subplots()
    final_freqs = data['sampled_final']
    for (sampled_final,trim, color) in zip(final_freqs,trimmed_bools, color_run):
        final_ax.hist(sampled_final[trim], bins=np.logspace(-6, 0, 6001), density=True, histtype='step', linewidth=0.5, cumulative=-1, color=color)
    final_ax.set_xlim( freq_range[0]*0.8, freq_range[1]*1.2)


# get_data 
init_freq_ranges = [ (7e-5, 1e-4), (5e-5, 7e-5), (4e-5, 5e-5), (3e-5, 4e-5), (2e-5, 3e-5), (1.5e-5, 2e-5), (1e-5, 1.5e-5), (7e-6, 1e-5), (5e-6, 7e-6) ]
# final_freq_ranges = [(4.5e-5, 5.5e-5), (5e-5, 6e-5), (5.5e-5, 6.5e-5), (6e-5, 7e-5), (6.5e-5, 7.5e-5), (7e-5, 8e-5), (7.5e-5, 8.5e-5), (8e-5, 9e-5), (9e-5, 1e-4)]
min_fr = 1e-5
max_fr = 1.1*min_fr
final_freq_ranges = []
while max_fr < 1e-4:
    final_freq_ranges.append((min_fr, max_fr))
    min_fr = max_fr
    max_fr *= 1.1

LF_mice = [11, 12, 13, 15, 16, 18, 19]
HF_mice = [1, 2, 3, 5, 6, 7, 8, 9, 10]

final_freq_range = final_freq_ranges[20] #~6e-5 - 7e-5
bac, day, mice = "BWH2", 4, LF_mice
read_array = shared.bac_read_arrays[bac]#[:, nonWu]
row_ids = shared.bac_row_ids[bac]
D_arr = read_array[[row_ids[(mouse, day)] for mouse in mice]].sum(axis=1)
init_reads = read_array[0]

valid = init_reads > -1
init_freqs = (read_array[0] / read_array[0].sum())[valid]
mice_reads = read_array[[row_ids[(mouse, day)] for mouse in mice]][:, valid]
mice_freqs = np.einsum('ij,i->ij', mice_reads, D_arr**-1.)

init_freqs, mice_reads = generate_sim_freqs(bac, mice, 3*10**7, tau=1/10, D=int(np.mean(D_arr)), num_replicates=len(mice), denovo_muts=False)
D_arr = mice_reads.sum(axis=1)
mice_freqs = np.einsum('ij,i->ij', mice_reads, D_arr**-1.)


fig = plt.figure(figsize=(8, 2.5))
regression_gs = plt.GridSpec(nrows=1, ncols=3, figure=fig)


mpl.rc('xtick', labelsize=8)
mpl.rc('ytick', labelsize=8)

for col, final_freq_range in enumerate([(3e-5, 4e-5), (5e-5, 6e-5), (7e-5, 8e-5)]):
    # final_freq_range = (4e-5, 5e-5)
    # final_freq_range = (6.5e-5, 7.5e-5)
    # # final_freq_range = (9e-5, 10e-5)
    # # final_freq_range = (2e-5, 2.5e-5)
    sim_cdf_data = generate_model_free_cdf_data(init_freqs, mice_freqs, final_freq_range, init_freq_ranges, bootstrap=1000)


    ax = fig.add_subplot(regression_gs[col])
    # inset_ax = ax.inset_axes([0.55, 0.6, 0.43, 0.38])
    plot_model_free_cdf_no_inset(ax, sim_cdf_data)

    ax.set_xlabel('Initial frequency, $f_0$', fontsize=8)
    # ax.set_yticks([1e-10, 2e-10, 3e-10])
    # ax.set_yticklabels([2, 3, 4, 5])
    
    # ax.set_ylabel(r'$Var(f_1 \| |\overline{f}_1 - f^*| < \epsilon)$', fontsize=8)
    # ax.text(1, 1.01, r'$\langle f_1 \rangle \in$'+f'({final_freq_range[0]:.1e}, {final_freq_range[1]:.1e})', transform=ax.transAxes, fontsize=6, ha='right', va='bottom')

    # inset_ax.set_xlabel(r'$Var(f_1)$', fontsize=5)

    if col == 0:
        ax.set_ylabel(r'$Var(f_1 \| \overline{f}_1 \in (f_{a}, f_{b}))$', fontsize=8)

    # inset_ax.set_xlabel(r'$Var(f_1)$ (x$10^{-10}$)', fontsize=4, labelpad=-0.5)
    # inset_ax.set_ylabel(f'Frac.$>Var(f_1)$', fontsize=4, labelpad=-0.5)
    # inset_ax.set_yticks([0,0.5,1])
    # inset_ax.set_yticklabels([0,r'$\frac{1}{2}$',1], fontsize=4)
    # inset_ax.set_xticks([2.5e-10, 5e-10, 7.5e-10])
    # inset_ax.tick_params(axis='both', which='major', labelsize=4)
    # inset_ax.set_xticklabels([2.5, 5, 7.5], fontsize=4)

    fr_min, fr_max = final_freq_range[0]/10**-5, final_freq_range[1]/10**-5
    ax.set_title( r'$\overline{f}_1 \in$'+f'({fr_min:.0f}'+ '$\cdot 10^{-5}$'+f',{fr_max:.0f}'+'$\cdot 10^{-5}$)', fontsize=9)
    # inset_ax.xaxis.get_offset_text().set_fontsize(4)

fig.savefig(f'{plot_dir}/drift_sim_cdf_{bac}.pdf')
