# Supplementary material for: Quantifying the adaptive landscape of commensal gut bacteria using high-resolution lineage tracking
Source: Nat Commun. 2024 Feb 21;15:1605. doi: 10.1038/s41467-024-45792-0 (PMC10881964; doi:10.1038/s41467-024-45792-0)
Supplement: Supplementary file 5 — Supplementary Code 1 [file 41467_2024_45792_MOESM5_ESM.zip › tnseq_adaptation_natcomm_fin/scripts/sfig1_day16_lineages_vs_gene_complement.py]

root_name = 'tnseq_adaptation'
import os, sys  ## make sure path to root of project directory
cwd = os.getcwd(); directory_root = cwd[:cwd.index(root_name)+len(root_name)]
sys.path.insert(0, directory_root)
from methods.config import * #includes matplotlib, matplotlib.pyplot, numpy, pickle
import methods.ax_methods as ax_methods
import methods.shared as shared

def make_sfig(fig, outer, muller_lineage_dict):
    for b, bac in enumerate(shared.BACTERIA):
        read_array = shared.bac_read_arrays[bac][:, shared.bac_nonwu_indices[bac]]
        row_ids = shared.bac_row_ids[bac]

        ax = fig.add_subplot(outer[2 * (b // 2), 2 * (b % 2)])
        reads0 = read_array[0]
        freqs0 = reads0 / reads0.sum()

        for mice, diet in [([6, 7, 8, 9, 10], 'HF'), ([16, 18, 19, ], 'LF')]:
            mice = diet_mice_map[diet]

            mice_reads = read_array[[row_ids[(mouse, 16)] for mouse in mice]]
            mice_freqs = np.einsum('ij, i->ij', mice_reads, mice_reads.sum(axis=1) ** -1.)

            indices_mice_map = {}
            for m, mouse in enumerate(mice):
                mouse_large_lineage_indices = muller_lineage_dict[bac][mouse]
                for index in mouse_large_lineage_indices:
                    if index not in indices_mice_map:
                        indices_mice_map[index] = []
                    indices_mice_map[index].append(m)

            for index, mice_subset in indices_mice_map.items():
                lineage_mice_freqs = mice_freqs[indices_mice_map[index], index]
                with np.errstate(divide='ignore'):
                    lineage_mice_fold_changes = lineage_mice_freqs/freqs0[index]

                gene_complement_mice_fold_changes = []
                for m in mice_subset:
                    gc_f0, gc_f1 = shared.calc_gene_complement_freqs(bac, [index], freqs0, mice_freqs[m], cutoff=0)

                    is_zero = gc_f1 == 0
                    gc_f1[is_zero] = gc_f0[is_zero] * 10 ** -3

                    if np.any(gc_f0.mask):
                        gc_f0[gc_f0.mask] = 1  ## intergenic
                        gc_f1[gc_f1.mask] = 10 ** -3

                    gene_complement_mice_fold_changes.append(gc_f1[0] / gc_f0[0])

                if len(mice_subset) == 1:
                    ax.scatter(lineage_mice_fold_changes, gene_complement_mice_fold_changes, color=DIET_COLORS[diet],
                               marker='.', facecolors='none')
                else:
                    lineage_median = np.median(lineage_mice_fold_changes)
                    with np.errstate(divide='ignore', invalid='ignore'):
                        lineage_err_below = lineage_median - np.min(lineage_mice_fold_changes)
                        lineage_err_above = np.max(lineage_mice_fold_changes) - lineage_median
                    gene_median = np.median(gene_complement_mice_fold_changes)
                    gene_err_below = gene_median - np.min(gene_complement_mice_fold_changes)
                    gene_err_above = np.max(gene_complement_mice_fold_changes) - gene_median

                    ax.errorbar(x=[lineage_median], xerr=np.array([[lineage_err_below], [lineage_err_above]]),
                                y=[gene_median], yerr=np.array([[gene_err_below], [gene_err_above]]),
                                color=DIET_COLORS[diet], marker='.', mfc='none')


        ax.set_xscale('log')
        ax.set_yscale('log')
        if bac == 'BWH2':
            ax.set_xticks([1, 10, 10 ** 2, 10 ** 3, 10 ** 4])
            ax.set_yticks([10 ** -2, 10 ** -1, 1, 10, 10 ** 2, 10 ** 3])
        if bac in ['Bovatus', 'BtVPI']:
            ax.set_xticks([1, 10, 10 ** 2, 10 ** 3, 10 ** 4, 10 ** 5])
            ax.set_yticks([10 ** -2, 10 ** -1, 1, 10, 10 ** 2, 10 ** 3, 10 ** 4, 10 ** 5])
        if bac == 'Bt7330':
            ax.set_xticks([1, 10, 10 ** 2, 10 ** 3, 10 ** 4, 10 ** 5, 10 ** 6])
            ax.set_yticks([10 ** -2, 10 ** -1, 1, 10, 10 ** 2, 10 ** 3, 10 ** 4, 10 ** 5])

        if bac == 'BWH2':
            ax.text(1.2, 1.5 * 10 ** -3, 'no complement', fontsize=7, color='black')
            ax.set_ylim(5 * 10 ** -4, ax.get_ylim()[1])
            ax.axhspan(ymin=0.8 * 10 ** -4, ymax=4 * 10 ** -3, color='grey', alpha=0.2, linewidth=0)
            ax.legend(
                [ax_methods.make_marker_obj(linewidth=0, marker='.', mfc='none', mec=DIET_COLORS[diet]) for diet in
                 ['HF', 'LF']],
                ['HF/HS', 'LF/HPP'], loc=6, frameon=True, facecolor='white', framealpha=1)
        else:
            ax.set_ylim(4 * 10 ** -4, ax.get_ylim()[1])
            ax.axhspan(ymin=0.8 * 10 ** -4, ymax=2 * 10 ** -3, color='grey', alpha=0.2, linewidth=0)

        ax.set_xlim(ax.get_xlim())
        ax.tick_params(axis='both', labelsize=6)
        ax.text(0.05, 0.89, BAC_FORMAL_NAMES[bac], transform=ax.transAxes, fontsize=8)

        ax.plot(ax.get_xlim(), ax.get_xlim(), color='grey', linestyle='dashed', zorder=0)
        ax.plot(ax.get_xlim(), np.array(ax.get_xlim()) / 10, color='grey', linestyle='dashed', zorder=0)
        ax.plot(ax.get_xlim(), np.array(ax.get_xlim()) / 100, color='grey', linestyle='dashed', zorder=0)

    return

if __name__ == '__main__':
    with open(f'{data_dir}/individual_10biggest_indices.pkl', 'rb') as f:
        muller_lineage_dict = pickle.load(f)

    fig = plt.figure(figsize=(4, 4))
    outer = mpl.gridspec.GridSpec(nrows=3, ncols=3, height_ratios=[1, 0.01, 1], width_ratios=[1, 0.01, 1])
    outer_ax = fig.add_subplot(outer[:, :])
    outer_ax.set_ylabel('Gene complement fold change at day 16', fontsize=8, labelpad=10)
    outer_ax.set_xlabel('Lineage fold change at day 16', fontsize=8, labelpad=10)
    ax_methods.turn_off_ax(outer_ax)

    make_sfig(fig, outer, muller_lineage_dict)

    fig.savefig(f'{plot_dir}/sfig1_day16_vs_gene.pdf')
