# Supplementary material for: Quantifying the adaptive landscape of commensal gut bacteria using high-resolution lineage tracking
Source: Nat Commun. 2024 Feb 21;15:1605. doi: 10.1038/s41467-024-45792-0 (PMC10881964; doi:10.1038/s41467-024-45792-0)
Supplement: Supplementary file 5 — Supplementary Code 1 [file 41467_2024_45792_MOESM5_ESM.zip › tnseq_adaptation_natcomm_fin/scripts/sfig11_library_creation_tradeoffs.py]

root_name = 'tnseq_adaptation'
import os, sys  ## make sure path to root of project directory
cwd = os.getcwd(); directory_root = cwd[:cwd.index(root_name)+len(root_name)]
sys.path.insert(0, directory_root)
from methods.config import * #includes matplotlib, matplotlib.pyplot, numpy, pickle
import methods.ax_methods as ax_methods
import methods.shared as shared

def group_lineages_on_initial_frequency(freqs, num_groups=1000):
    sorted_indices = np.argsort(freqs)
    sorted_freqs = freqs[sorted_indices]

    index_groups = []
    cumsum_freqs = np.cumsum(sorted_freqs)
    start = 0
    i = 1
    while start <= cumsum_freqs.shape[0]-1:
        try:
            end = int(np.where(cumsum_freqs <= i/num_groups)[0][-1]) + 1
        except:
            end = cumsum_freqs.shape[0] + 1
        index_groups.append( sorted_indices[start:end] )
        start = end
        i += 1
    return index_groups

def sliding_window_sum(x, N):
    return np.convolve(x, np.ones(N))[N+1:-N]

def make_sfig(fig, outer):
    bac = 'BWH2'
    if 'plot rank order curves, etc':
        min_reads = 5
        gene_nn = False
        cutoff = 10 ** -6.5
        cg = 100  # coarse_grain

        HF_mice = [1, 2, 3, 5, 6, 7, 8, 9, 10]
        LF_mice = [11, 12, 13, 15, 16, 18, 19]
        # validation_mice = [16, 18, 19]

        # discovery_mice = [11, 12, 13, 15]
        # validation_mice = [16, 18, 19]

        HF_d0, HF_d1 = 0, 4
        HF_dt = HF_d1 - HF_d0
        LF_d0, LF_d1 = 0, 4
        LF_dt = LF_d1 - LF_d0

    bac_freqs0 = {bac: [] for bac in BACTERIA}
    for b, (bac, n_fit) in enumerate(
            [('BWH2', 20000), ('Bovatus', 10000), ('BtVPI', 10000), ('Bt7330', 4000)]):  # library creation
        if 'generate HF and LF frequencies':
            discovery_reads0, HF_reads1 = shared.get_read_arrays(bac, HF_mice, HF_d0, HF_d1, split_day0=2)
            validation_reads0, LF_reads1 = shared.get_read_arrays(bac, LF_mice, LF_d0, LF_d1, split_day0=1)

            discovery_D0, HF_D1 = discovery_reads0.sum(), HF_reads1.sum()
            discovery_freqs0, HF_freqs1 = discovery_reads0 / discovery_D0, HF_reads1 / HF_D1

            validation_D0, LF_D1 = validation_reads0.sum(), LF_reads1.sum()
            validation_freqs0, LF_freqs1 = validation_reads0 / validation_D0, LF_reads1 / LF_D1

            index_groups = group_lineages_on_initial_frequency(discovery_freqs0, num_groups=100)
            freq0_sorted_indices = np.argsort(discovery_freqs0)

            cg_v0 = np.array([validation_freqs0[group].sum() for group in index_groups])
            cg_LF = np.array([LF_freqs1[group].sum() for group in index_groups])
            cg_HF = np.array([HF_freqs1[group].sum() for group in index_groups])

            cg_lfcs_HF = np.log(cg_HF / cg_v0) / 4
            cg_lfcs_LF = np.log(cg_LF / cg_v0) / 4

            mean_v0 = np.array([np.mean(validation_freqs0[group]) for group in index_groups])
            median_v0 = np.array([np.mean(validation_freqs0[group]) for group in index_groups])

        if 'plot':
            ax = fig.add_subplot(outer[2 * (b // 2), 2 * (b % 2)])
            ax.plot(mean_v0, cg_lfcs_HF, color=DIET_COLORS['HF'])
            ax.plot(mean_v0, cg_lfcs_LF, color=DIET_COLORS['LF'])
            ax.set_zorder(10)
            ax.patch.set_visible(False)
            ax.axhline(0, color='black', linestyle='dashed', zorder=0)
            ax.set_xscale('log')
            if bac == 'BWH2':
                ax.set_ylim(-0.2, 0.2)
            elif bac == 'Bovatus':
                ax.set_ylim(-0.2, 0.1)
            elif bac == 'BtVPI':
                ax.set_ylim(-0.1, 0.2)
            else:
                ax.set_ylim(-0.4, 0.8)
                ax.set_yticks([-0.4, 0.0, 0.4, 0.8])
            ax.tick_params(axis='both', labelsize=6)

            legend_markers = [ax_methods.make_marker_obj(color=c) for c in [DIET_COLORS['HF'], DIET_COLORS['LF']]]
            legend_labels = ['HF/HS', 'LF/HPP']
            if bac == 'BWH2':
                ax.legend(legend_markers, legend_labels, loc=3, frameon=False)
            # if bac == 'BtVPI':
            ax.text(0.97, 0.85, BAC_FORMAL_NAMES[bac], transform=ax.transAxes,
                    horizontalalignment='right', fontsize=10)

if __name__ == '__main__':
    fig = plt.figure(figsize=(5, 3.5))
    outer = mpl.gridspec.GridSpec(nrows=3, ncols=3, width_ratios=[1, 0.01, 1], height_ratios=[1, 0.01, 1], figure=fig)

    outer_ax = fig.add_subplot(outer[:])
    outer_ax.set_ylabel('$\it{In~vivo}$ relative fitness (days$^{-1}$), days 0-4', fontsize=8, labelpad=10)
    outer_ax.set_xlabel('Mean day 0 lineage frequency in group', fontsize=8, labelpad=10)
    ax_methods.turn_off_ax(outer_ax)

    make_sfig(fig, outer)

    fig.savefig(f'{plot_dir}/sfig11_library_creation_tradeoffs.pdf')
